# Supplementary material for: Gigobolins A–C, New Ophiobolins with Anticancer Activity from the Phytopathogenic Fungus Drechslera gigantea
Source: J Nat Prod. 2026 Feb 27;89(3):864–72. doi: 10.1021/acs.jnatprod.5c01414 (PMC13036769; doi:10.1021/acs.jnatprod.5c01414)
Supplement: Supplementary file 2 [file np5c01414_si_002.zip]

Archive with 226 entries (204 files):
- Gigobolin A_MNR_RAW_DATA/.stored
- Gigobolin A_MNR_RAW_DATA/13C_Gigo A/
- Gigobolin A_MNR_RAW_DATA/13C_Gigo A/acqu
- Gigobolin A_MNR_RAW_DATA/13C_Gigo A/acqus
- Gigobolin A_MNR_RAW_DATA/13C_Gigo A/audita.txt
- Gigobolin A_MNR_RAW_DATA/13C_Gigo A/cpdprg2
- Gigobolin A_MNR_RAW_DATA/13C_Gigo A/EA
- Gigobolin A_MNR_RAW_DATA/13C_Gigo A/fid
- Gigobolin A_MNR_RAW_DATA/13C_Gigo A/format.temp
- Gigobolin A_MNR_RAW_DATA/13C_Gigo A/fq1list
- Gigobolin A_MNR_RAW_DATA/13C_Gigo A/gpnam1
- Gigobolin A_MNR_RAW_DATA/13C_Gigo A/gpnam2
- Gigobolin A_MNR_RAW_DATA/13C_Gigo A/gradient_calib
- Gigobolin A_MNR_RAW_DATA/13C_Gigo A/pdata/
- Gigobolin A_MNR_RAW_DATA/13C_Gigo A/pdata/1/
- Gigobolin A_MNR_RAW_DATA/13C_Gigo A/pdata/1/1i
- Gigobolin A_MNR_RAW_DATA/13C_Gigo A/pdata/1/1r
- Gigobolin A_MNR_RAW_DATA/13C_Gigo A/pdata/1/auditp.txt
- Gigobolin A_MNR_RAW_DATA/13C_Gigo A/pdata/1/email_MG-EV-OPHIO-6-23-P1_6_1.pdf
- Gigobolin A_MNR_RAW_DATA/13C_Gigo A/pdata/1/intrng
- Gigobolin A_MNR_RAW_DATA/13C_Gigo A/pdata/1/outd
- Gigobolin A_MNR_RAW_DATA/13C_Gigo A/pdata/1/parm.txt
- Gigobolin A_MNR_RAW_DATA/13C_Gigo A/pdata/1/peaklist.xml
- Gigobolin A_MNR_RAW_DATA/13C_Gigo A/pdata/1/peakrng
- Gigobolin A_MNR_RAW_DATA/13C_Gigo A/pdata/1/peaks
- Gigobolin A_MNR_RAW_DATA/13C_Gigo A/pdata/1/proc
- Gigobolin A_MNR_RAW_DATA/13C_Gigo A/pdata/1/procs
- Gigobolin A_MNR_RAW_DATA/13C_Gigo A/pdata/1/title
- Gigobolin A_MNR_RAW_DATA/13C_Gigo A/precom.output
- Gigobolin A_MNR_RAW_DATA/13C_Gigo A/prosol_History
- Gigobolin A_MNR_RAW_DATA/13C_Gigo A/pulseprogram
- Gigobolin A_MNR_RAW_DATA/13C_Gigo A/scon2
- Gigobolin A_MNR_RAW_DATA/13C_Gigo A/shimvalues
- Gigobolin A_MNR_RAW_DATA/13C_Gigo A/specpar
- Gigobolin A_MNR_RAW_DATA/13C_Gigo A/spnam5
- Gigobolin A_MNR_RAW_DATA/13C_Gigo A/spnam8
- Gigobolin A_MNR_RAW_DATA/13C_Gigo A/stanprogram2939
- Gigobolin A_MNR_RAW_DATA/13C_Gigo A/uxnmr.info
- Gigobolin A_MNR_RAW_DATA/13C_Gigo A/uxnmr.par
- Gigobolin A_MNR_RAW_DATA/13C_Gigo A/vtc_pid_settings
- Gigobolin A_MNR_RAW_DATA/1H_Gigo A/
- Gigobolin A_MNR_RAW_DATA/1H_Gigo A/acqu
- Gigobolin A_MNR_RAW_DATA/1H_Gigo A/acqus
- Gigobolin A_MNR_RAW_DATA/1H_Gigo A/audita.txt
- Gigobolin A_MNR_RAW_DATA/1H_Gigo A/fid
- Gigobolin A_MNR_RAW_DATA/1H_Gigo A/format.temp
- Gigobolin A_MNR_RAW_DATA/1H_Gigo A/pdata/
- Gigobolin A_MNR_RAW_DATA/1H_Gigo A/pdata/1/
- Gigobolin A_MNR_RAW_DATA/1H_Gigo A/pdata/1/1i
- Gigobolin A_MNR_RAW_DATA/1H_Gigo A/pdata/1/1r
- Gigobolin A_MNR_RAW_DATA/1H_Gigo A/pdata/1/auditp.txt
- Gigobolin A_MNR_RAW_DATA/1H_Gigo A/pdata/1/outd
- Gigobolin A_MNR_RAW_DATA/1H_Gigo A/pdata/1/proc
- Gigobolin A_MNR_RAW_DATA/1H_Gigo A/pdata/1/procs
- Gigobolin A_MNR_RAW_DATA/1H_Gigo A/pdata/1/thumb.png
- Gigobolin A_MNR_RAW_DATA/1H_Gigo A/pdata/1/title
- Gigobolin A_MNR_RAW_DATA/1H_Gigo A/pulseprogram
- Gigobolin A_MNR_RAW_DATA/1H_Gigo A/scon2
- Gigobolin A_MNR_RAW_DATA/1H_Gigo A/shimvalues
- Gigobolin A_MNR_RAW_DATA/1H_Gigo A/specpar
- Gigobolin A_MNR_RAW_DATA/1H_Gigo A/uxnmr.info
- Gigobolin A_MNR_RAW_DATA/1H_Gigo A/uxnmr.par
- Gigobolin A_MNR_RAW_DATA/1H_Gigo A/vtc_pid_settings
- Gigobolin A_MNR_RAW_DATA/98888/
- Gigobolin A_MNR_RAW_DATA/98888/acqu
- Gigobolin A_MNR_RAW_DATA/98888/acqus
- Gigobolin A_MNR_RAW_DATA/98888/pdata/
- Gigobolin A_MNR_RAW_DATA/98888/pdata/1/
- Gigobolin A_MNR_RAW_DATA/98888/pdata/1/outd
- Gigobolin A_MNR_RAW_DATA/98888/pdata/1/proc
- Gigobolin A_MNR_RAW_DATA/98888/pdata/1/procs
- Gigobolin A_MNR_RAW_DATA/98888/pdata/1/title
- Gigobolin A_MNR_RAW_DATA/COSY_Gigo A/
- Gigobolin A_MNR_RAW_DATA/COSY_Gigo A/acqu
- Gigobolin A_MNR_RAW_DATA/COSY_Gigo A/acqu2
- Gigobolin A_MNR_RAW_DATA/COSY_Gigo A/acqu2s
- Gigobolin A_MNR_RAW_DATA/COSY_Gigo A/acqus
- Gigobolin A_MNR_RAW_DATA/COSY_Gigo A/audita.txt
- Gigobolin A_MNR_RAW_DATA/COSY_Gigo A/format.ased
- Gigobolin A_MNR_RAW_DATA/COSY_Gigo A/format.temp
- Gigobolin A_MNR_RAW_DATA/COSY_Gigo A/pdata/
- Gigobolin A_MNR_RAW_DATA/COSY_Gigo A/pdata/1/
- Gigobolin A_MNR_RAW_DATA/COSY_Gigo A/pdata/1/2rr
- Gigobolin A_MNR_RAW_DATA/COSY_Gigo A/pdata/1/auditp.txt
- Gigobolin A_MNR_RAW_DATA/COSY_Gigo A/pdata/1/clevels
- Gigobolin A_MNR_RAW_DATA/COSY_Gigo A/pdata/1/curdat2
- Gigobolin A_MNR_RAW_DATA/COSY_Gigo A/pdata/1/outd
- Gigobolin A_MNR_RAW_DATA/COSY_Gigo A/pdata/1/proc
- Gigobolin A_MNR_RAW_DATA/COSY_Gigo A/pdata/1/proc2
- Gigobolin A_MNR_RAW_DATA/COSY_Gigo A/pdata/1/proc2s
- Gigobolin A_MNR_RAW_DATA/COSY_Gigo A/pdata/1/procs
- Gigobolin A_MNR_RAW_DATA/COSY_Gigo A/pdata/1/thumb.png
- Gigobolin A_MNR_RAW_DATA/COSY_Gigo A/pdata/1/title
- Gigobolin A_MNR_RAW_DATA/COSY_Gigo A/pulseprogram
- Gigobolin A_MNR_RAW_DATA/COSY_Gigo A/scon2
- Gigobolin A_MNR_RAW_DATA/COSY_Gigo A/ser
- Gigobolin A_MNR_RAW_DATA/COSY_Gigo A/shimvalues
- Gigobolin A_MNR_RAW_DATA/COSY_Gigo A/specpar
- Gigobolin A_MNR_RAW_DATA/COSY_Gigo A/uxnmr.info
- Gigobolin A_MNR_RAW_DATA/COSY_Gigo A/uxnmr.par
- Gigobolin A_MNR_RAW_DATA/COSY_Gigo A/vtc_pid_settings
- Gigobolin A_MNR_RAW_DATA/ed_HSQC_Gigo A/
- Gigobolin A_MNR_RAW_DATA/ed_HSQC_Gigo A/acqu
- Gigobolin A_MNR_RAW_DATA/ed_HSQC_Gigo A/acqu2
- Gigobolin A_MNR_RAW_DATA/ed_HSQC_Gigo A/acqu2s
- Gigobolin A_MNR_RAW_DATA/ed_HSQC_Gigo A/acqus
- Gigobolin A_MNR_RAW_DATA/ed_HSQC_Gigo A/audita.txt
- Gigobolin A_MNR_RAW_DATA/ed_HSQC_Gigo A/cpdprg2
- Gigobolin A_MNR_RAW_DATA/ed_HSQC_Gigo A/EA
- Gigobolin A_MNR_RAW_DATA/ed_HSQC_Gigo A/format.temp
- Gigobolin A_MNR_RAW_DATA/ed_HSQC_Gigo A/fq1list
- Gigobolin A_MNR_RAW_DATA/ed_HSQC_Gigo A/gpnam1
- Gigobolin A_MNR_RAW_DATA/ed_HSQC_Gigo A/gpnam2
- Gigobolin A_MNR_RAW_DATA/ed_HSQC_Gigo A/gpnam3
- Gigobolin A_MNR_RAW_DATA/ed_HSQC_Gigo A/gpnam4
- Gigobolin A_MNR_RAW_DATA/ed_HSQC_Gigo A/gradient_calib
- Gigobolin A_MNR_RAW_DATA/ed_HSQC_Gigo A/pdata/
- Gigobolin A_MNR_RAW_DATA/ed_HSQC_Gigo A/pdata/1/
- Gigobolin A_MNR_RAW_DATA/ed_HSQC_Gigo A/pdata/1/2ii
- Gigobolin A_MNR_RAW_DATA/ed_HSQC_Gigo A/pdata/1/2ir
- Gigobolin A_MNR_RAW_DATA/ed_HSQC_Gigo A/pdata/1/2ri
- Gigobolin A_MNR_RAW_DATA/ed_HSQC_Gigo A/pdata/1/2rr
- Gigobolin A_MNR_RAW_DATA/ed_HSQC_Gigo A/pdata/1/auditp.txt
- Gigobolin A_MNR_RAW_DATA/ed_HSQC_Gigo A/pdata/1/clevels
- Gigobolin A_MNR_RAW_DATA/ed_HSQC_Gigo A/pdata/1/curdat2
- Gigobolin A_MNR_RAW_DATA/ed_HSQC_Gigo A/pdata/1/outd
- Gigobolin A_MNR_RAW_DATA/ed_HSQC_Gigo A/pdata/1/proc
- Gigobolin A_MNR_RAW_DATA/ed_HSQC_Gigo A/pdata/1/proc2
- Gigobolin A_MNR_RAW_DATA/ed_HSQC_Gigo A/pdata/1/proc2s
- Gigobolin A_MNR_RAW_DATA/ed_HSQC_Gigo A/pdata/1/procs
- Gigobolin A_MNR_RAW_DATA/ed_HSQC_Gigo A/pdata/1/thumb.png
- Gigobolin A_MNR_RAW_DATA/ed_HSQC_Gigo A/pdata/1/title
- Gigobolin A_MNR_RAW_DATA/ed_HSQC_Gigo A/precom.output
- Gigobolin A_MNR_RAW_DATA/ed_HSQC_Gigo A/pulseprogram
- Gigobolin A_MNR_RAW_DATA/ed_HSQC_Gigo A/scon2
- Gigobolin A_MNR_RAW_DATA/ed_HSQC_Gigo A/ser
- Gigobolin A_MNR_RAW_DATA/ed_HSQC_Gigo A/shimvalues
- Gigobolin A_MNR_RAW_DATA/ed_HSQC_Gigo A/specpar
- Gigobolin A_MNR_RAW_DATA/ed_HSQC_Gigo A/spnam3
- Gigobolin A_MNR_RAW_DATA/ed_HSQC_Gigo A/spnam7
- Gigobolin A_MNR_RAW_DATA/ed_HSQC_Gigo A/uxnmr.info
- Gigobolin A_MNR_RAW_DATA/ed_HSQC_Gigo A/uxnmr.par
- Gigobolin A_MNR_RAW_DATA/ed_HSQC_Gigo A/vtc_pid_settings
- Gigobolin A_MNR_RAW_DATA/HMBC_Gigo A/
- Gigobolin A_MNR_RAW_DATA/HMBC_Gigo A/acqu
- Gigobolin A_MNR_RAW_DATA/HMBC_Gigo A/acqu2
- Gigobolin A_MNR_RAW_DATA/HMBC_Gigo A/acqu2s
- Gigobolin A_MNR_RAW_DATA/HMBC_Gigo A/acqus
- Gigobolin A_MNR_RAW_DATA/HMBC_Gigo A/audita.txt
- Gigobolin A_MNR_RAW_DATA/HMBC_Gigo A/EA
- Gigobolin A_MNR_RAW_DATA/HMBC_Gigo A/format.temp
- Gigobolin A_MNR_RAW_DATA/HMBC_Gigo A/fq1list
- Gigobolin A_MNR_RAW_DATA/HMBC_Gigo A/gpnam1
- Gigobolin A_MNR_RAW_DATA/HMBC_Gigo A/gpnam2
- Gigobolin A_MNR_RAW_DATA/HMBC_Gigo A/gpnam3
- Gigobolin A_MNR_RAW_DATA/HMBC_Gigo A/gradient_calib
- Gigobolin A_MNR_RAW_DATA/HMBC_Gigo A/pdata/
- Gigobolin A_MNR_RAW_DATA/HMBC_Gigo A/pdata/1/
- Gigobolin A_MNR_RAW_DATA/HMBC_Gigo A/pdata/1/2rr
- Gigobolin A_MNR_RAW_DATA/HMBC_Gigo A/pdata/1/auditp.txt
- Gigobolin A_MNR_RAW_DATA/HMBC_Gigo A/pdata/1/clevels
- Gigobolin A_MNR_RAW_DATA/HMBC_Gigo A/pdata/1/curdat2
- Gigobolin A_MNR_RAW_DATA/HMBC_Gigo A/pdata/1/outd
- Gigobolin A_MNR_RAW_DATA/HMBC_Gigo A/pdata/1/proc
- Gigobolin A_MNR_RAW_DATA/HMBC_Gigo A/pdata/1/proc2
- Gigobolin A_MNR_RAW_DATA/HMBC_Gigo A/pdata/1/proc2s
- Gigobolin A_MNR_RAW_DATA/HMBC_Gigo A/pdata/1/procs
- Gigobolin A_MNR_RAW_DATA/HMBC_Gigo A/pdata/1/thumb.png
- Gigobolin A_MNR_RAW_DATA/HMBC_Gigo A/pdata/1/title
- Gigobolin A_MNR_RAW_DATA/HMBC_Gigo A/precom.output
- Gigobolin A_MNR_RAW_DATA/HMBC_Gigo A/pulseprogram
- Gigobolin A_MNR_RAW_DATA/HMBC_Gigo A/scon2
- Gigobolin A_MNR_RAW_DATA/HMBC_Gigo A/ser
- Gigobolin A_MNR_RAW_DATA/HMBC_Gigo A/shimvalues
- Gigobolin A_MNR_RAW_DATA/HMBC_Gigo A/specpar
- Gigobolin A_MNR_RAW_DATA/HMBC_Gigo A/uxnmr.info
- Gigobolin A_MNR_RAW_DATA/HMBC_Gigo A/uxnmr.par
- Gigobolin A_MNR_RAW_DATA/HMBC_Gigo A/vtc_pid_settings
- Gigobolin A_MNR_RAW_DATA/NOESY_Gigo A/
- Gigobolin A_MNR_RAW_DATA/NOESY_Gigo A/acqu
- Gigobolin A_MNR_RAW_DATA/NOESY_Gigo A/acqu2
- Gigobolin A_MNR_RAW_DATA/NOESY_Gigo A/acqu2s
- Gigobolin A_MNR_RAW_DATA/NOESY_Gigo A/acqus
- Gigobolin A_MNR_RAW_DATA/NOESY_Gigo A/audita.txt
- Gigobolin A_MNR_RAW_DATA/NOESY_Gigo A/EA
- Gigobolin A_MNR_RAW_DATA/NOESY_Gigo A/format.temp
- Gigobolin A_MNR_RAW_DATA/NOESY_Gigo A/fq1list
- Gigobolin A_MNR_RAW_DATA/NOESY_Gigo A/gpnam1
- Gigobolin A_MNR_RAW_DATA/NOESY_Gigo A/gradient_calib
- Gigobolin A_MNR_RAW_DATA/NOESY_Gigo A/pdata/
- Gigobolin A_MNR_RAW_DATA/NOESY_Gigo A/pdata/1/
- Gigobolin A_MNR_RAW_DATA/NOESY_Gigo A/pdata/1/2ii
- Gigobolin A_MNR_RAW_DATA/NOESY_Gigo A/pdata/1/2ir
- Gigobolin A_MNR_RAW_DATA/NOESY_Gigo A/pdata/1/2ri
- Gigobolin A_MNR_RAW_DATA/NOESY_Gigo A/pdata/1/2rr
- Gigobolin A_MNR_RAW_DATA/NOESY_Gigo A/pdata/1/auditp.txt
- Gigobolin A_MNR_RAW_DATA/NOESY_Gigo A/pdata/1/clevels
- Gigobolin A_MNR_RAW_DATA/NOESY_Gigo A/pdata/1/curdat2
- Gigobolin A_MNR_RAW_DATA/NOESY_Gigo A/pdata/1/email_MG-EV-OPHIO-6-23-P1_7_1.pdf
- Gigobolin A_MNR_RAW_DATA/NOESY_Gigo A/pdata/1/outd
- Gigobolin A_MNR_RAW_DATA/NOESY_Gigo A/pdata/1/parm.txt
- Gigobolin A_MNR_RAW_DATA/NOESY_Gigo A/pdata/1/portf
- Gigobolin A_MNR_RAW_DATA/NOESY_Gigo A/pdata/1/proc
- Gigobolin A_MNR_RAW_DATA/NOESY_Gigo A/pdata/1/proc2
- Gigobolin A_MNR_RAW_DATA/NOESY_Gigo A/pdata/1/proc2s
- Gigobolin A_MNR_RAW_DATA/NOESY_Gigo A/pdata/1/procs
- Gigobolin A_MNR_RAW_DATA/NOESY_Gigo A/pdata/1/title
- Gigobolin A_MNR_RAW_DATA/NOESY_Gigo A/pdata/98/
- Gigobolin A_MNR_RAW_DATA/NOESY_Gigo A/pdata/98/1r
- Gigobolin A_MNR_RAW_DATA/NOESY_Gigo A/pdata/98/auditp.txt
- Gigobolin A_MNR_RAW_DATA/NOESY_Gigo A/pdata/98/outd
- Gigobolin A_MNR_RAW_DATA/NOESY_Gigo A/pdata/98/parm.txt
- Gigobolin A_MNR_RAW_DATA/NOESY_Gigo A/pdata/98/proc
- Gigobolin A_MNR_RAW_DATA/NOESY_Gigo A/pdata/98/procs
- Gigobolin A_MNR_RAW_DATA/NOESY_Gigo A/pdata/98/used_from
- Gigobolin A_MNR_RAW_DATA/NOESY_Gigo A/precom.output
- Gigobolin A_MNR_RAW_DATA/NOESY_Gigo A/prosol_History
- Gigobolin A_MNR_RAW_DATA/NOESY_Gigo A/pulseprogram
- Gigobolin A_MNR_RAW_DATA/NOESY_Gigo A/scon2
- Gigobolin A_MNR_RAW_DATA/NOESY_Gigo A/ser
- Gigobolin A_MNR_RAW_DATA/NOESY_Gigo A/shimvalues
- Gigobolin A_MNR_RAW_DATA/NOESY_Gigo A/specpar
- Gigobolin A_MNR_RAW_DATA/NOESY_Gigo A/stanprogram2939
- Gigobolin A_MNR_RAW_DATA/NOESY_Gigo A/uxnmr.info
- Gigobolin A_MNR_RAW_DATA/NOESY_Gigo A/uxnmr.par
- Gigobolin A_MNR_RAW_DATA/NOESY_Gigo A/vtc_pid_settings
