# Supplementary material for: Gigobolins A–C, New Ophiobolins with Anticancer Activity from the Phytopathogenic Fungus Drechslera gigantea
Source: J Nat Prod. 2026 Feb 27;89(3):864–72. doi: 10.1021/acs.jnatprod.5c01414 (PMC13036769; doi:10.1021/acs.jnatprod.5c01414)
Supplement: Supplementary file 2 [file np5c01414_si_002.zip › Gigobolin A_MNR_RAW_DATA/13C_Gigo A/pdata/1/auditp.txt]

##TITLE= Audit trail, TopSpin 3.6.0
##JCAMPDX= 5.01
##ORIGIN= Bruker BioSpin GmbH
##OWNER= nmrsu
$$ /opt/data/current/MG-EV-OPHIO-6-23-P1/6/pdata/1/auditp.txt
##AUDIT TRAIL=  $$ (NUMBER, WHEN, WHO, WHERE, PROCESS, VERSION, WHAT)
(   1,<2025-03-02 18:52:15.284 +0100>,<nmrsu>,<av600>,<go4>,<TopSpin 3.6.0>,
      <created by zg
	started at 2025-03-02 07:14:36.962 +0100,
	POWCHK enabled, PULCHK disabled,
       configuration hash MD5:
       29 35 EF 9C B7 CF 1B FD D2 08 24 83 B5 CF C8 22
       data hash MD5: 64K
       63 0A 0E 3D C4 B0 29 1E 20 00 D2 E0 04 47 40 FB>)
(   2,<2025-03-02 18:52:15.303 +0100>,<nmrsu>,<av600>,<audit>,<TopSpin 3.6.0>,
      <user comment:
       ICON-NMR User ID: nmrsu
       data hash MD5: 64K
       63 0A 0E 3D C4 B0 29 1E 20 00 D2 E0 04 47 40 FB>)
(   3,<2025-03-02 18:52:15.792 +0100>,<nmrsu>,<av600>,<proc1d>,<TopSpin 3.6.0>,
      <Start of raw data processing
       ef LB = 2 FT_mod = 6 PKNL = 1 SI = 32K 
       data hash MD5: 32K
       A6 00 D1 3A 9A 85 4F DE B3 BF E3 78 7F D5 0B DA>)
(   4,<2025-03-02 18:52:15.951 +0100>,<nmrsu>,<av600>,<proc1d>,<TopSpin 3.6.0>,
      <apk 
       data hash MD5: 32K
       D4 15 1D 79 15 02 12 6D 70 12 5F D7 11 96 8E 83>)
(   5,<2025-03-02 18:52:16.003 +0100>,<nmrsu>,<av600>,<proc1d>,<TopSpin 3.6.0>,
      <abs ABSG = 5 
       data hash MD5: 32K
       9A DB 71 02 58 64 3C E4 56 AF 60 5E 74 E6 D4 B5>)
$$ C:/Bruker/Topspin3.6.5/data/MG-EV-OPHIO-6-23-P1/6/pdata/1/auditp.txt
(   6,<2025-03-18 22:14:11.792 +0100>,<lety>,<DESKTOP-R9OGEOQ>,<dataserver>,<TopSpin 3.6.5>,
      <Spectrum calibrated, SF was set. Old value: 150.902809 New value: 150.902812. Peak list modified: Yes
       data hash MD5: 32K
       9A DB 71 02 58 64 3C E4 56 AF 60 5E 74 E6 D4 B5>)
(   7,<2025-03-18 22:14:11.792 +0100>,<lety>,<DESKTOP-R9OGEOQ>,<dataserver>,<TopSpin 3.6.5>,
      <Spectrum calibrated, OFFSET was set. Old value: 248.535600 New value: 248.517222. Peak list modified: Yes
       data hash MD5: 32K
       9A DB 71 02 58 64 3C E4 56 AF 60 5E 74 E6 D4 B5>)
##END=

$$ hash MD5
$$ 28 91 B3 51 42 8A 8C 8C 03 7B 56 A2 95 2A 9E 0D
