# Supplementary material for: Gigobolins A–C, New Ophiobolins with Anticancer Activity from the Phytopathogenic Fungus Drechslera gigantea
Source: J Nat Prod. 2026 Feb 27;89(3):864–72. doi: 10.1021/acs.jnatprod.5c01414 (PMC13036769; doi:10.1021/acs.jnatprod.5c01414)
Supplement: Supplementary file 2 [file np5c01414_si_002.zip › Gigobolin A_MNR_RAW_DATA/13C_Gigo A/pdata/1/peaklist.xml]

<?xml version="1.0" encoding="UTF-8"?>
<PeakList modified="2025-03-18T22:14:11">
  <PeakList1D>
    <PeakList1DHeader creator="nmrsu" date="2025-03-02T18:52:16" expNo="6" name="MG-EV-OPHIO-6-23-P1" owner="" procNo="1" source="/opt/data/current">
      <PeakPickDetails>F1=248.535599ppm, F2=-52.681759ppm, MI=0.00cm, MAXI=1.00cm, PC=1.000
      </PeakPickDetails>
    </PeakList1DHeader>
    <Peak1D F1="216.4773654587916" intensity="0.002792155" type="0"/>
    <Peak1D F1="197.6144344587916" intensity="0.001210131" type="0"/>
    <Peak1D F1="194.2183934587916" intensity="0.007873105" type="0"/>
    <Peak1D F1="163.4813784587916" intensity="0.001219372" type="0"/>
    <Peak1D F1="158.74543145879161" intensity="0.007608931" type="0"/>
    <Peak1D F1="141.4396454587916" intensity="0.003215329" type="0"/>
    <Peak1D F1="135.6539244587916" intensity="0.002998126" type="0"/>
    <Peak1D F1="134.2694944587916" intensity="0.001203608" type="0"/>
    <Peak1D F1="127.0728014587916" intensity="0.007490766" type="0"/>
    <Peak1D F1="97.5808654587916" intensity="0.002804864" type="0"/>
    <Peak1D F1="80.4093794587916" intensity="0.003445277" type="0"/>
    <Peak1D F1="77.9377834587916" intensity="0.001527452" type="0"/>
    <Peak1D F1="77.7528934587916" intensity="0.001784211" type="0"/>
    <Peak1D F1="77.20639245879161" intensity="0.6380003" type="0"/>
    <Peak1D F1="76.99498945879161" intensity="0.6600196" type="0"/>
    <Peak1D F1="76.78334245879161" intensity="0.6830087" type="0"/>
    <Peak1D F1="69.0005584587916" intensity="0.008804824" type="0"/>
    <Peak1D F1="54.705835458791604" intensity="0.008095627" type="0"/>
    <Peak1D F1="51.4906404587916" intensity="0.009725928" type="0"/>
    <Peak1D F1="50.342092458791605" intensity="0.009227961" type="0"/>
    <Peak1D F1="49.534379458791605" intensity="0.009315279" type="0"/>
    <Peak1D F1="48.41389245879161" intensity="0.009111186" type="0"/>
    <Peak1D F1="43.096845458791606" intensity="0.003617176" type="0"/>
    <Peak1D F1="41.359853458791605" intensity="0.008988206" type="0"/>
    <Peak1D F1="41.071874458791605" intensity="0.008023825" type="0"/>
    <Peak1D F1="30.303989458791605" intensity="0.008812487" type="0"/>
    <Peak1D F1="29.690969458791606" intensity="0.005288372" type="0"/>
    <Peak1D F1="29.350347458791607" intensity="0.001524019" type="0"/>
    <Peak1D F1="28.463834458791606" intensity="0.008933351" type="0"/>
    <Peak1D F1="27.345374458791607" intensity="0.001331349" type="0"/>
    <Peak1D F1="25.890764458791605" intensity="0.009983156" type="0"/>
    <Peak1D F1="25.722194458791606" intensity="0.006670648" type="0"/>
    <Peak1D F1="22.509315458791605" intensity="0.01" type="0"/>
    <Peak1D F1="21.234136458791607" intensity="0.007763619" type="0"/>
    <Peak1D F1="18.276437458791605" intensity="0.003755878" type="0"/>
    <Peak1D F1="14.112610458791606" intensity="0.001998679" type="0"/>
    <Peak1D F1="-27.440683541208394" intensity="0.001452617" type="0"/>
    <Peak1D F1="-48.8255295412084" intensity="0.001462499" type="0"/>
  </PeakList1D>
</PeakList>
