# Supplementary material for: Gigobolins A–C, New Ophiobolins with Anticancer Activity from the Phytopathogenic Fungus Drechslera gigantea
Source: J Nat Prod. 2026 Feb 27;89(3):864–72. doi: 10.1021/acs.jnatprod.5c01414 (PMC13036769; doi:10.1021/acs.jnatprod.5c01414)
Supplement: Supplementary file 2 [file np5c01414_si_002.zip › Gigobolin A_MNR_RAW_DATA/13C_Gigo A/pdata/1/peakrng]

P    #regions in PPM
# 2025-03-02 18:52:16 +0100  nmrsu@av600
# low field   high field   mi   maxi
  248.535598754883  -52.6817593298531  0.000  1.000  # for region 1
