# Supplementary material for: Gigobolins A–C, New Ophiobolins with Anticancer Activity from the Phytopathogenic Fungus Drechslera gigantea
Source: J Nat Prod. 2026 Feb 27;89(3):864–72. doi: 10.1021/acs.jnatprod.5c01414 (PMC13036769; doi:10.1021/acs.jnatprod.5c01414)
Supplement: Supplementary file 2 [file np5c01414_si_002.zip › Gigobolin A_MNR_RAW_DATA/13C_Gigo A/vtc_pid_settings]

VTC_REG_PID_SET_CH1=\
<pid_settings type="probehead">
   <standard_pid proportional="0.904" integral="135.630" differential="22.605" />
   <temperature selftune="297.279" min="247.279" max="347.279" />
   <vta type="4" sensor="1" connected_sensors="1" />
   <gasflow selftune="670.000" min="603.000" max="737.000" />
   <pics checksum="" name="" />
   <checksum value="D83C695F" />
</pid_settings>
