# Supplementary material for: Gigobolins A–C, New Ophiobolins with Anticancer Activity from the Phytopathogenic Fungus Drechslera gigantea
Source: J Nat Prod. 2026 Feb 27;89(3):864–72. doi: 10.1021/acs.jnatprod.5c01414 (PMC13036769; doi:10.1021/acs.jnatprod.5c01414)
Supplement: Supplementary file 2 [file np5c01414_si_002.zip › Gigobolin A_MNR_RAW_DATA/1H_Gigo A/pdata/1/auditp.txt]

##TITLE= Audit trail, TopSpin 3.6.0
##JCAMPDX= 5.01
##ORIGIN= Bruker BioSpin GmbH
##OWNER= nmrsu
$$ /opt/data/current/MG-EV-OPHIO-6-23-P1/1/pdata/1/auditp.txt
##AUDIT TRAIL=  $$ (NUMBER, WHEN, WHO, WHERE, PROCESS, VERSION, WHAT)
(   1,<2024-11-06 13:22:59.930 +0100>,<nmrsu>,<av600>,<go4>,<TopSpin 3.6.0>,
      <acquisition in progress>)
(   2,<2024-11-06 13:23:37.735 +0100>,<nmrsu>,<av600>,<proc1d>,<TopSpin 3.6.0>,
      <Start of raw data processing
       efp LB = 0.8 FT_mod = 6 PKNL = 1 PHC0 = 11.52881 PHC1 = -40.89492 SI = 64K 
       data hash MD5: 64K
       1A 86 59 4F FA 56 8C 60 D3 C2 32 90 CC 99 0F 17>)
(   3,<2024-11-06 13:23:41.264 +0100>,<nmrsu>,<av600>,<proc1d>,<TopSpin 3.6.0>,
      <apk 
       data hash MD5: 64K
       7A 1A 9A C4 E1 47 81 55 76 C3 D4 F4 B9 0D 57 E1>)
##END=

$$ hash MD5
$$ 37 C3 8E 99 8D 3F C2 2D 41 D3 E3 06 74 C6 A5 81
