# Supplementary material for: Gigobolins A–C, New Ophiobolins with Anticancer Activity from the Phytopathogenic Fungus Drechslera gigantea
Source: J Nat Prod. 2026 Feb 27;89(3):864–72. doi: 10.1021/acs.jnatprod.5c01414 (PMC13036769; doi:10.1021/acs.jnatprod.5c01414)
Supplement: Supplementary file 2 [file np5c01414_si_002.zip › Gigobolin A_MNR_RAW_DATA/1H_Gigo A/shimvalues]

# Wed Nov  6 13:23:34 2024
#$$PROBEIDENTIFIER=Z44896_0016
#$$PROBENAME=CP TCI 600S3 H-C/N-D-05 Z
#$$SHIMID=292722
#
# Active Shim Gradients
#
Z           		24326           
Z2          		-3196           
Z3          		4187            
Z4          		-989            
Z5          		-423            
Z6          		5124            
Z7          		-194            
Z8          		-18458          
X           		3674            
XZ          		1197            
XZ2         		7237            
XZ3         		-2975           
XZ4         		-185            
XZ5         		-14474          
Y           		1908            
YZ          		5691            
YZ2         		4569            
YZ3         		-517            
YZ4         		-1527           
YZ5         		3478            
XY          		8368            
XYZ         		12162           
XYZ2        		-4975           
XYZ3        		743             
XYZ4        		3594            
XYZ5        		0               
(X2-Y2)     		318             
(X2-Y2)Z    		1934            
(X2-Y2)Z2   		-611            
(X2-Y2)Z3   		-751            
(X2-Y2)Z4   		393             
(X2-Y2)Z5   		0               
X3          		-4231           
X3Z         		-8670           
Y3          		-5168           
Y3Z         		2596            
#
# Lock Parameter
#
FIELD		1513.473
LOCKPHASE		354.344 
LOCKPOWER		-30.000 
LOCKGAIN		114.178 
LOCKDC		-75.000 
LOCKSHIFT		7.240   
LOOPGAIN		-12.000 
LOOPTIME		0.400   
LOOPFILTER		100.000 
#
IEEE64_VERSION_CODE 1
#
# Shim currents 
#
SHIM_SETTING [1 ]  12354.21671154  
SHIM_SETTING [2 ]  4322.01975193   
SHIM_SETTING [3 ]  5345.35694493   
SHIM_SETTING [4 ]  -22711.72344452 
SHIM_SETTING [5 ]  10968.74620287  
SHIM_SETTING [6 ]  7554.48134810   
SHIM_SETTING [7 ]  -13544.63790059 
SHIM_SETTING [8 ]  -15413.11696204 
SHIM_SETTING [9 ]  -592.85616716   
SHIM_SETTING [10]  -593.52157112   
SHIM_SETTING [11]  0.00000000      
SHIM_SETTING [12]  -7763.60500000  
SHIM_SETTING [13]  -2571.91200000  
SHIM_SETTING [14]  2152.87800000   
SHIM_SETTING [15]  3925.76590570   
SHIM_SETTING [16]  16959.52890570  
SHIM_SETTING [17]  -499.45184535   
SHIM_SETTING [18]  -1129.36984535  
SHIM_SETTING [19]  -16968.29074826 
SHIM_SETTING [20]  15761.40125174  
SHIM_SETTING [21]  1156.81300000   
SHIM_SETTING [22]  -1601.89300000  
SHIM_SETTING [23]  2210.16500000   
SHIM_SETTING [24]  -1466.79400000  
SHIM_SETTING [25]  247.32500000    
SHIM_SETTING [26]  885.22700000    
SHIM_SETTING [27]  -6256.66200000  
SHIM_SETTING [28]  11793.63600109  
SHIM_SETTING [29]  10616.85300000  
SHIM_SETTING [30]  3695.15500000   
SHIM_SETTING [31]  4505.16626027   
SHIM_SETTING [32]  -1067.45799891  
SHIM_SETTING [33]  14817.55400000  
SHIM_SETTING [34]  -10604.50200000 
SHIM_SETTING [35]  16520.94200000  
SHIM_SETTING [36]  313.41700000    
SHIM_SETTING [37]  -5782.14269828  
SHIM_SETTING [38]  2459.28930172   
SHIM_SETTING [39]  -3535.11973973  
SHIM_SETTING [40]  0.00000000      
