# Supplementary material for: Gigobolins A–C, New Ophiobolins with Anticancer Activity from the Phytopathogenic Fungus Drechslera gigantea
Source: J Nat Prod. 2026 Feb 27;89(3):864–72. doi: 10.1021/acs.jnatprod.5c01414 (PMC13036769; doi:10.1021/acs.jnatprod.5c01414)
Supplement: Supplementary file 2 [file np5c01414_si_002.zip › Gigobolin A_MNR_RAW_DATA/1H_Gigo A/uxnmr.info]

CONFIGURATION INFORMATION
=========================

Path         : /opt/topspin3.6.0/conf/instr/spect/uxnmr.info
Date         : Tue Nov  5 16:41:04 2024
Release      : TopSpin 3.6.0
Installed in : /opt/topspin3.6.0
Host         : av600
OS           : CentOS Linux release 7.6.1810 (Core) 
CPU          : Intel(R) Xeon(R) CPU W3505 @ 2.53GHz (2 cores at 2533 MHz)
User         : nmrsu (NMR Superuser)
System       : Avance III 600 NMR spectrometer
1H-frequency : 600.13 MHz
Description  : AVANCE III 600
Location     : CNR Pozzuoli Napoli
Bruker Order : 10074492
Configured in: av600:/opt/topspin3.6.0/conf/instr/spect

IPSO: connected to spectrometer subnet
- TCP/IP address = 149.236.99.94
 - IPSO type: 19"
- Tctrl : 1
- Fctrls: 3
- Gctrl1: without digital preemphasis
- Rctrl : none
- FREDs : none
- DPP : none

DRU1: AQS DRU-E Z102520/02873 ECL 06.02
- TCP/IP address = 149.236.99.89
- Firmware Version = 170619
- DRU1 controls AQS-Rack and HPPR/2

AQS: connected to 149.236.99.89:/dev/tty10
  _Slot_ SBSB _____________________Board_____________________
  Number Addr Type HW-VS FW-VS ID  ECL Name   Description
  -----------------------------------------------------------
     2   0x10 0x42   0x4    AW  R  5.1 REC-1  AQS RXAD600 Z102117/1350 ECL 05.01
     3   0x34 0xc0   0x1        X  2.3 REF-1  REF-600 Reference Board for AQS Receiver
     4   0x24 0x19   0x8    AE  S  2.8 SGU-1  AQS SGU/2 600 Z103081/03116 ECL 02.08 FPGA-Vs=AF
     5   0x25 0x19   0x8    AE  S  2.8 SGU-2  AQS SGU/2 600 Z103081/03125 ECL 02.08 FPGA-Vs=AF
     6   0x26 0x19   0x8    AE  S  2.8 SGU-3  AQS SGU/2 600 Z103081/03126 ECL 02.08 FPGA-Vs=AF
    21   0x21 0xcf     0        P  1.0 PSD-1  PSD/3 Power Supply Distribution Board
    --   0x20 0xd1     0        B  3.2 MASTER AQS/3 Chassis
     1   0x20  0x7     0        B      MASTER AQS Rack Master
  Logical Receiver/SGU configuration:


Router: none installed


Transmitters at the spectrometer subnet:
----------------------------------------
BLA_W1345096_0876 W1345096/0876 ECL 30:
- TCP/IP address = 149.236.99.93
- Firmware VS    = 20120627
- Amplifier      = BLAXH2H300/100/150 E 200-600MHZ INR: W1345096/0876 ECL 30
- Router         = BLMMR32 RF AMPLIFIER MODULE: W1345204/1472 ECL 20
- Controller     = BLA CONTROL BOARD 6 2CH: W1522050/6456 ECL 50
BLA_W1345092_0547 W1345092/0547 ECL 11:
- TCP/IP address = 149.236.99.91
- Firmware VS    = 20120627
- Amplifier      = BLAX300 E 6-365MHZ INR: W1345092/0547 ECL 11
- Router         = BLMMR31 RF AMPLIFIER MODULE: W1345212/002014 ECL 20
- Controller     = BLA CONTROL BOARD 6 2CH: W1522050/006522 ECL 60
LTRX Z109890/00281 ECL 02.01:
- TCP/IP address = 149.236.99.20
- Amplifier      = BSMS/2 LOCK TRANSCEIVER 600: Z109890/00281 ECL 02.01

BSMS: BSMS/2 connected to ethernet
- TCP/IP address = 149.236.99.20
- ELCB firmware version = 20150423
- GAB current limits = 0.0/X, 0.0/Y, 10.0/Z (in A)
- SCB channels = 40
- Shim System = BOSS3-SB
- L-TRX = BSMS/2 LOCK TRANSCEIVER 600: Z109890/00281 ECL 02.01
- Lock: on L-TRX board
- VTU_SPB = BSMS/2 SPB SENSOR & PNEUMATIC BD: Z115191/00938 ECL 04.00
- VTU_VPSB1 = BSMS/2 VARIABLE POWER SUPPLY BD: Z115193/01048 ECL 01.03

VTU: in BSMS/2 connected to ethernet
- TCP/IP address = 149.236.99.20

Bruker Automatic Changer: device connected to 149.236.99.94:/dev/tty04
- Capacity: 24 holders
- Firmware: 970111
- use BACS air  = yes
- BACS sx delay = 10 s
- Sample Rail fast changer mode = no

Preamplifiers :
HPPR2: - HPPR/2 preamplifier connected to 149.236.99.89:/dev/tty10
    Type      : HPPR/2
    Controller: Cover/1 with Application firmware = AQ
                15 LEDs for tuning, 15 LEDs for matching
    Module  1 : 1H LNA
                PN=Z003462, SN=00875 from 20120425
    Module  2 : XBB19F 2HS
                PN=Z003506, SN=01096 from 20120427
    Module  3 : 2H
                PN=Z003473, SN=00925 from 20120503
    Module  4 : 13C
                PN=Z003524, SN=00176 from 20030307
    Module  5 : 15N
                PN=Z003530, SN=00098 from 20030130


Gradient Controller cable connections
--------------------------------------------------------------------
GCtrl1: connected to GAB in BSMS

RF cable connections (detected)
--------------------------------------------------------------------
SGU1 NORM output -> input 1 of transmitter 1 (BLAXH2H300/100/150 E 200-600MHZ BLAX300 E 6-365MHZ INR W1345096/0876 at TCP/IP 149.236.99.93)
SGU1 AUX  output -> input 2 of transmitter 2 (BLAX300 E 6-365MHZ INR W1345092/0547 at TCP/IP 149.236.99.91)
SGU2 NORM output -> input 2 of transmitter 1 (BLAXH2H300/100/150 E 200-600MHZ BLAX300 E 6-365MHZ INR W1345096/0876 at TCP/IP 149.236.99.93)
SGU2 AUX  output -> TUNE signal input of HPPR
SGU3 NORM output -> input 1 of transmitter 2 (BLAX300 E 6-365MHZ INR W1345092/0547 at TCP/IP 149.236.99.91)
SGU3 AUX  output -> input 4 of transmitter 1 (BLAXH2H300/100/150 E 200-600MHZ BLAX300 E 6-365MHZ INR W1345096/0876 at TCP/IP 149.236.99.93)

Blanking cable connections (detected)
--------------------------------------------------------------------
transmitter 1 = BLAXH2H300/100/150 E 200-600MHZ BLAX300 E 6-365MHZ INR W1345096/0876 at TCP/IP 149.236.99.93:
- amplifier 1H-100W uses blanking 2
- amplifier X-300W uses blanking 1
- amplifier 2H-150W uses blanking 7

transmitter 2 = BLAX300 E 6-365MHZ INR W1345092/0547 at TCP/IP 149.236.99.91:
- amplifier X-300W uses blanking 3

transmitter 3 = BSMS/2 LOCK TRANSCEIVER 600 Z109890/00281 at TCP/IP 149.236.99.20:
- amplifier 2H-5W needs no blanking
