# Supplementary material for: Gigobolins A–C, New Ophiobolins with Anticancer Activity from the Phytopathogenic Fungus Drechslera gigantea
Source: J Nat Prod. 2026 Feb 27;89(3):864–72. doi: 10.1021/acs.jnatprod.5c01414 (PMC13036769; doi:10.1021/acs.jnatprod.5c01414)
Supplement: Supplementary file 2 [file np5c01414_si_002.zip › Gigobolin A_MNR_RAW_DATA/1H_Gigo A/vtc_pid_settings]

VTC_REG_PID_SET_CH1=\
<pid_settings type="probehead">
   <standard_pid proportional="1.275" integral="86.813" differential="14.469" />
   <temperature selftune="296.000" min="246.000" max="346.000" />
   <vta type="4" sensor="1" connected_sensors="1" />
   <gasflow selftune="650.000" min="585.000" max="715.000" />
   <pics checksum="53F8" name=" CP TCI 600S3 H-C/N-D-05 Z" />
   <checksum value="AF5C6F13" />
</pid_settings>
