# Supplementary material for: Gigobolins A–C, New Ophiobolins with Anticancer Activity from the Phytopathogenic Fungus Drechslera gigantea
Source: J Nat Prod. 2026 Feb 27;89(3):864–72. doi: 10.1021/acs.jnatprod.5c01414 (PMC13036769; doi:10.1021/acs.jnatprod.5c01414)
Supplement: Supplementary file 2 [file np5c01414_si_002.zip › Gigobolin A_MNR_RAW_DATA/COSY_Gigo A/pdata/1/auditp.txt]

##TITLE= Audit trail, TopSpin 3.6.0
##JCAMPDX= 5.01
##ORIGIN= Bruker BioSpin GmbH
##OWNER= nmrsu
$$ /opt/data/current/MG-EV-OPHIO-6-23-P1/3/pdata/1/auditp.txt
##AUDIT TRAIL=  $$ (NUMBER, WHEN, WHO, WHERE, PROCESS, VERSION, WHAT)
(   1,<2024-12-03 14:53:16.934 +0100>,<nmrsu>,<av600>,<go4>,<TopSpin 3.6.0>,
      <created by zg
	started at 2024-12-03 13:35:20.643 +0100,
	POWCHK enabled, PULCHK disabled,
       configuration hash MD5:
       81 0D 52 B8 B0 69 28 48 CA E2 7F B7 33 62 C5 21
       data hash MD5: 2K * 256
       0E A7 FB 06 87 18 15 47 5C C3 2D 5C 2A 1A 3A 5A>)
(   2,<2024-12-03 15:44:17.790 +0100>,<nmrsu>,<av600>,<proc2d>,<TopSpin 3.6.0>,
      <Start of raw data processing
       xfb F2: SI = 2K WDW = 4 SSB = 64 FT_mod = 6 PKNL = 1 F1: SI = 2K WDW = 4 SSB = 64 FT_mod = 6 FCOR = 0.5 PH_mod = 2
       data hash MD5: 2K * 2K
       1B 2D 38 82 B3 21 09 65 04 97 9B A7 CC DD 94 00>)
##END=

$$ hash MD5
$$ B4 6D 76 E1 E7 73 9C 37 65 0F C6 3F D5 2F 9B C3
