# Supplementary material for: Gigobolins A–C, New Ophiobolins with Anticancer Activity from the Phytopathogenic Fungus Drechslera gigantea
Source: J Nat Prod. 2026 Feb 27;89(3):864–72. doi: 10.1021/acs.jnatprod.5c01414 (PMC13036769; doi:10.1021/acs.jnatprod.5c01414)
Supplement: Supplementary file 2 [file np5c01414_si_002.zip › Gigobolin A_MNR_RAW_DATA/ed_HSQC_Gigo A/audita.txt]

##TITLE= Audit trail, TopSpin 3.6.0
##JCAMPDX= 5.01
##ORIGIN= Bruker BioSpin GmbH
##OWNER= nmrsu
$$ /opt/data/current/MG-EV-OPHIO-6-23-P1/4/audita.txt
##AUDIT TRAIL=  $$ (NUMBER, WHEN, WHO, WHERE, PROCESS, VERSION, WHAT)
(   1,<2024-12-03 15:49:02.112 +0100>,<nmrsu>,<av600>,<go4>,<TopSpin 3.6.0>,
      <created by zg
	started at 2024-12-03 14:53:19.202 +0100,
	POWCHK enabled, PULCHK disabled,
       configuration hash MD5:
       81 0D 52 B8 B0 69 28 48 CA E2 7F B7 33 62 C5 21
       data hash MD5: 2K * 36
       05 14 3F 19 63 D5 0B 28 50 7E 49 C9 F1 FD 89 C1>)
##END=

$$ hash MD5
$$ 15 C5 0A F7 1D 06 D0 FF CB 99 23 AF B2 45 32 4A
