# Supplementary material for: Gigobolins A–C, New Ophiobolins with Anticancer Activity from the Phytopathogenic Fungus Drechslera gigantea
Source: J Nat Prod. 2026 Feb 27;89(3):864–72. doi: 10.1021/acs.jnatprod.5c01414 (PMC13036769; doi:10.1021/acs.jnatprod.5c01414)
Supplement: Supplementary file 2 [file np5c01414_si_002.zip › Gigobolin A_MNR_RAW_DATA/ed_HSQC_Gigo A/pdata/1/auditp.txt]

##TITLE= Audit trail, TopSpin 3.6.0
##JCAMPDX= 5.01
##ORIGIN= Bruker BioSpin GmbH
##OWNER= nmrsu
$$ /opt/data/current/MG-EV-OPHIO-6-23-P1/4/pdata/1/auditp.txt
##AUDIT TRAIL=  $$ (NUMBER, WHEN, WHO, WHERE, PROCESS, VERSION, WHAT)
(   1,<2024-12-03 15:49:02.112 +0100>,<nmrsu>,<av600>,<go4>,<TopSpin 3.6.0>,
      <created by zg
	started at 2024-12-03 14:53:19.202 +0100,
	POWCHK enabled, PULCHK disabled,
       configuration hash MD5:
       81 0D 52 B8 B0 69 28 48 CA E2 7F B7 33 62 C5 21
       data hash MD5: 2K * 36
       05 14 3F 19 63 D5 0B 28 50 7E 49 C9 F1 FD 89 C1>)
(   2,<2024-12-03 15:49:17.212 +0100>,<nmrsu>,<av600>,<proc2d>,<TopSpin 3.6.0>,
      <Start of raw data processing
       xfb F2: SI = 2K WDW = 8 SSB = 2 FT_mod = 6 PKNL = 1 PHC0 = -55.67383 PHC1 = 13.75 F1: SI = 2K WDW = 4 SSB = 2 FT_mod = 6 FCOR = 0.5 PHC0 = -21.83196 PHC1 = -3.287499
       data hash MD5: 2K * 2K
       AC AC 01 B1 F4 AD F1 3A 27 06 96 36 7B 79 E6 56>)
##END=

$$ hash MD5
$$ FB 39 19 92 FB 3E 54 F3 FE 0D 02 B0 21 63 F4 E2
