# Supplementary material for: Gigobolins A–C, New Ophiobolins with Anticancer Activity from the Phytopathogenic Fungus Drechslera gigantea
Source: J Nat Prod. 2026 Feb 27;89(3):864–72. doi: 10.1021/acs.jnatprod.5c01414 (PMC13036769; doi:10.1021/acs.jnatprod.5c01414)
Supplement: Supplementary file 2 [file np5c01414_si_002.zip › Gigobolin A_MNR_RAW_DATA/HMBC_Gigo A/audita.txt]

##TITLE= Audit trail, TopSpin 3.6.0
##JCAMPDX= 5.01
##ORIGIN= Bruker BioSpin GmbH
##OWNER= nmrsu
$$ /opt/data/current/MG-EV-OPHIO-6-23-P1/2/audita.txt
##AUDIT TRAIL=  $$ (NUMBER, WHEN, WHO, WHERE, PROCESS, VERSION, WHAT)
(   1,<2024-11-06 17:41:41.010 +0100>,<nmrsu>,<av600>,<go4>,<TopSpin 3.6.0>,
      <created by zg
	started at 2024-11-06 13:27:56.668 +0100,
	POWCHK enabled, PULCHK disabled,
       configuration hash MD5:
       2C 12 7E 5C 95 2E 65 0F 80 7E 82 60 75 5E D7 90
       data hash MD5: 2K * 157
       76 EC 84 F1 DB 85 5C A3 EC B2 DC 7C F5 AE 98 A6>)
##END=

$$ hash MD5
$$ B0 C8 DD F9 5A 6A 4B 11 85 99 25 32 09 0F 70 5B
