# Supplementary material for: Gigobolins A–C, New Ophiobolins with Anticancer Activity from the Phytopathogenic Fungus Drechslera gigantea
Source: J Nat Prod. 2026 Feb 27;89(3):864–72. doi: 10.1021/acs.jnatprod.5c01414 (PMC13036769; doi:10.1021/acs.jnatprod.5c01414)
Supplement: Supplementary file 2 [file np5c01414_si_002.zip › Gigobolin A_MNR_RAW_DATA/HMBC_Gigo A/pdata/1/auditp.txt]

##TITLE= Audit trail, TopSpin 3.6.0
##JCAMPDX= 5.01
##ORIGIN= Bruker BioSpin GmbH
##OWNER= nmrsu
$$ /opt/data/current/MG-EV-OPHIO-6-23-P1/2/pdata/1/auditp.txt
##AUDIT TRAIL=  $$ (NUMBER, WHEN, WHO, WHERE, PROCESS, VERSION, WHAT)
(   1,<2024-11-06 13:27:56.662 +0100>,<nmrsu>,<av600>,<go4>,<TopSpin 3.6.0>,
      <acquisition in progress>)
(   2,<2024-11-06 17:03:35.378 +0100>,<nmrsu>,<av600>,<proc2d>,<TopSpin 3.6.0>,
      <Start of raw data processing
       xfb F2: SI = 2K WDW = 4 SSB = 0 FT_mod = 6 PKNL = 1 F1: SI = 2K ME_mod = 2 NCOEF = 32 WDW = 4 SSB = 0 FT_mod = 6 FCOR = 0.5 PH_mod = 2
       data hash MD5: 2K * 2K
       DD DD 0A B2 52 AD BF 9B CF 3E 32 BA 31 29 88 49>)
##END=

$$ hash MD5
$$ 5C DF 2E D0 BA 13 F9 2A B1 F8 D6 41 5B 0C 7F 63
