# Supplementary material for: Gigobolins A–C, New Ophiobolins with Anticancer Activity from the Phytopathogenic Fungus Drechslera gigantea
Source: J Nat Prod. 2026 Feb 27;89(3):864–72. doi: 10.1021/acs.jnatprod.5c01414 (PMC13036769; doi:10.1021/acs.jnatprod.5c01414)
Supplement: Supplementary file 2 [file np5c01414_si_002.zip › Gigobolin A_MNR_RAW_DATA/NOESY_Gigo A/pdata/1/auditp.txt]

##TITLE= Audit trail, TopSpin 3.6.0
##JCAMPDX= 5.01
##ORIGIN= Bruker BioSpin GmbH
##OWNER= nmrsu
$$ /opt/data/current/MG-EV-OPHIO-6-23-P1/7/pdata/1/auditp.txt
##AUDIT TRAIL=  $$ (NUMBER, WHEN, WHO, WHERE, PROCESS, VERSION, WHAT)
(   1,<2025-03-02 22:33:41.070 +0100>,<nmrsu>,<av600>,<go4>,<TopSpin 3.6.0>,
      <created by zg
	started at 2025-03-02 18:53:28.515 +0100,
	POWCHK enabled, PULCHK disabled,
       configuration hash MD5:
       29 35 EF 9C B7 CF 1B FD D2 08 24 83 B5 CF C8 22
       data hash MD5: 2K * 256
       30 04 47 B8 1A 30 F9 BD 08 E8 E8 FD C0 DF 0F 33>)
(   2,<2025-03-02 22:33:41.099 +0100>,<nmrsu>,<av600>,<audit>,<TopSpin 3.6.0>,
      <user comment:
       ICON-NMR User ID: nmrsu
       data hash MD5: 2K * 256
       30 04 47 B8 1A 30 F9 BD 08 E8 E8 FD C0 DF 0F 33>)
(   3,<2025-03-02 22:33:42.982 +0100>,<nmrsu>,<av600>,<proc2d>,<TopSpin 3.6.0>,
      <Start of raw data processing
       xfb same F2: SI = 2K WDW = 2 GB = 0.1 LB = -18 FT_mod = 6 PKNL = 1 PHC0 = 91.43872 PHC1 = -33.28421 F1: SI = 2K ME_mod = 2 NCOEF = 128 WDW = 2 GB = 0.1 LB = -18 FT_mod = 4 FCOR = 1 PHC0 = -87.26011 PHC1 = -177.65
       data hash MD5: 2K * 2K
       4B 0B F4 FF DE D6 42 FB 1A 23 CD FD 2F AA 3F B1>)
(   4,<2025-03-02 22:33:43.415 +0100>,<nmrsu>,<av600>,<proc2d>,<TopSpin 3.6.0>,
      <abs2 F2: ABSG = 5 ABSF1 = 12.01107 ABSF2 = -2.015071
       data hash MD5: 2K * 2K
       36 53 B6 04 45 0F 54 E4 2F E8 23 78 A0 B9 B3 9D>)
(   5,<2025-03-02 22:33:43.835 +0100>,<nmrsu>,<av600>,<proc2d>,<TopSpin 3.6.0>,
      <abs1 F1: ABSG = 5 ABSF1 = 12.01178 ABSF2 = -2.014362
       data hash MD5: 2K * 2K
       1A 31 1F 51 59 16 B7 9B 65 91 1B 5B 60 F3 EC 4D>)
##END=

$$ hash MD5
$$ 55 68 06 ED 92 88 D3 5A 61 C8 2F A0 86 AA B5 5F
