# Supplementary material for: Gigobolins A–C, New Ophiobolins with Anticancer Activity from the Phytopathogenic Fungus Drechslera gigantea
Source: J Nat Prod. 2026 Feb 27;89(3):864–72. doi: 10.1021/acs.jnatprod.5c01414 (PMC13036769; doi:10.1021/acs.jnatprod.5c01414)
Supplement: Supplementary file 2 [file np5c01414_si_002.zip › Gigobolin A_MNR_RAW_DATA/NOESY_Gigo A/pdata/1/clevels]

##TITLE= Parameter file, TopSpin 3.6.5
##JCAMPDX= 5.0
##DATATYPE= Parameter Values
##NPOINTS= 10	$$ modification sequence number
##ORIGIN= Bruker BioSpin GmbH
##OWNER= nmrsu
$$ 2025-03-18 22:54:09.439 +0100  lety@DESKTOP-R9OGEOQ
$$ C:/Bruker/Topspin3.6.5/data/MG-EV-OPHIO-6-23-P1/7/pdata/1/clevels
$$ process C:\Bruker\TopSpin3.6.5\prog\mod\dataserver.exe
##$LEVELS= (0..255)
-83776407.7 -62056598.3 -45967850.6 -34050259.7 -25222414.6 -18683270.1
-13839459.3 -10251451.3 -7593667.7 -5624939 -4166621.5 -3086386.3 -2286212.1
-1693490.4 -1254437.3 -929212.8 -688305.8 -509856.2 -377671.2 -279756.5
-207227 -153501.5 -113704.8 -84225.8 -62389.5 -46214.4 -34232.9 -25357.7
-18783.5 -13913.7 -10306.4 -7634.4 7634.4 10306.4 13913.7 18783.5 25357.7
34232.9 46214.4 62389.5 84225.8 113704.8 153501.5 207227 279756.5 377671.2
509856.2 688305.8 929212.8 1254437.3 1693490.4 2286212.1 3086386.3 4166621.5
5624939 7593667.7 10251451.3 13839459.3 18683270.1 25222414.6 34050259.7
45967850.6 62056598.3 83776407.7 0 0 0 0 0 0 0 0 0 0 0 0 0 0 0 0 0 0 0
0 0 0 0 0 0 0 0 0 0 0 0 0 0 0 0 0 0 0 0 0 0 0 0 0 0 0 0 0 0 0 0 0 0 0 0
0 0 0 0 0 0 0 0 0 0 0 0 0 0 0 0 0 0 0 0 0 0 0 0 0 0 0 0 0 0 0 0 0 0 0 0
0 0 0 0 0 0 0 0 0 0 0 0 0 0 0 0 0 0 0 0 0 0 0 0 0 0 0 0 0 0 0 0 0 0 0 0
0 0 0 0 0 0 0 0 0 0 0 0 0 0 0 0 0 0 0 0 0 0 0 0 0 0 0 0 0 0 0 0 0 0 0 0
0 0 0 0 0 0 0 0 0 0 0 0 0 0 0 0 0 0 0 0 0 0 0 0 0 0 0 0 0
##$LEVSIGN= 3
##$MAXLEV= 40
##$METHOD= 0
##$NEGBASE= -7634.4
##$NEGINCR= 1.35
##$POSBASE= 7634.4
##$POSINCR= 1.35
##END=
