# Supplementary material for: Gigobolins A–C, New Ophiobolins with Anticancer Activity from the Phytopathogenic Fungus Drechslera gigantea
Source: J Nat Prod. 2026 Feb 27;89(3):864–72. doi: 10.1021/acs.jnatprod.5c01414 (PMC13036769; doi:10.1021/acs.jnatprod.5c01414)
Supplement: Supplementary file 2 [file np5c01414_si_002.zip › Gigobolin A_MNR_RAW_DATA/NOESY_Gigo A/pdata/1/portf]

#!Portfolio 0.6
1 /dummy
"/opt/data/current" "MG-EV-OPHIO-6-23-P1" 7 1
"/opt/data/current" "MG-EV-OPHIO-6-23-P1" 7 98
"/opt/data/current" "MG-EV-OPHIO-6-23-P1" 7 98
