# Supplementary material for: Gigobolins A–C, New Ophiobolins with Anticancer Activity from the Phytopathogenic Fungus Drechslera gigantea
Source: J Nat Prod. 2026 Feb 27;89(3):864–72. doi: 10.1021/acs.jnatprod.5c01414 (PMC13036769; doi:10.1021/acs.jnatprod.5c01414)
Supplement: Supplementary file 2 [file np5c01414_si_002.zip › Gigobolin A_MNR_RAW_DATA/NOESY_Gigo A/pdata/98/auditp.txt]

##TITLE= Audit trail, TopSpin 3.6.0
##JCAMPDX= 5.01
##ORIGIN= Bruker BioSpin GmbH
##OWNER= nmrsu
$$ /opt/data/current/MG-EV-OPHIO-6-23-P1/7/pdata/98/auditp.txt
##AUDIT TRAIL=  $$ (NUMBER, WHEN, WHO, WHERE, PROCESS, VERSION, WHAT)
(   1,<2025-03-02 22:33:43.876 +0100>,<nmrsu>,<av600>,<mvrow>,<TopSpin 3.6.0>,
      <rhpp from
       1 7 "MG-EV-OPHIO-6-23-P1" "/opt/data/current"
       data hash MD5: 2K
       8B BB F5 05 C4 24 8D 6B 5B 00 FF 68 FE 4A B2 98>)
##END=

$$ hash MD5
$$ 24 83 77 1C 5A 6B FB A3 3E 0F 67 05 3F EB 1F 72
