# Supplementary material for: Gigobolins A–C, New Ophiobolins with Anticancer Activity from the Phytopathogenic Fungus Drechslera gigantea
Source: J Nat Prod. 2026 Feb 27;89(3):864–72. doi: 10.1021/acs.jnatprod.5c01414 (PMC13036769; doi:10.1021/acs.jnatprod.5c01414)
Supplement: Supplementary file 3 [file np5c01414_si_003.zip]

Archive with 250 entries (226 files):
- Gigobolin B_NMR_RAW_DATA/.stored
- Gigobolin B_NMR_RAW_DATA/13C_Gigo B/
- Gigobolin B_NMR_RAW_DATA/13C_Gigo B/acqu
- Gigobolin B_NMR_RAW_DATA/13C_Gigo B/acqus
- Gigobolin B_NMR_RAW_DATA/13C_Gigo B/audita.txt
- Gigobolin B_NMR_RAW_DATA/13C_Gigo B/cpdprg2
- Gigobolin B_NMR_RAW_DATA/13C_Gigo B/EA
- Gigobolin B_NMR_RAW_DATA/13C_Gigo B/fid
- Gigobolin B_NMR_RAW_DATA/13C_Gigo B/format.temp
- Gigobolin B_NMR_RAW_DATA/13C_Gigo B/fq1list
- Gigobolin B_NMR_RAW_DATA/13C_Gigo B/gpnam1
- Gigobolin B_NMR_RAW_DATA/13C_Gigo B/gpnam2
- Gigobolin B_NMR_RAW_DATA/13C_Gigo B/gradient_calib
- Gigobolin B_NMR_RAW_DATA/13C_Gigo B/pdata/
- Gigobolin B_NMR_RAW_DATA/13C_Gigo B/pdata/1/
- Gigobolin B_NMR_RAW_DATA/13C_Gigo B/pdata/1/1i
- Gigobolin B_NMR_RAW_DATA/13C_Gigo B/pdata/1/1r
- Gigobolin B_NMR_RAW_DATA/13C_Gigo B/pdata/1/auditp.txt
- Gigobolin B_NMR_RAW_DATA/13C_Gigo B/pdata/1/email_MG-EV-OPHIO-13-P2_7_1.pdf
- Gigobolin B_NMR_RAW_DATA/13C_Gigo B/pdata/1/intrng
- Gigobolin B_NMR_RAW_DATA/13C_Gigo B/pdata/1/outd
- Gigobolin B_NMR_RAW_DATA/13C_Gigo B/pdata/1/parm.txt
- Gigobolin B_NMR_RAW_DATA/13C_Gigo B/pdata/1/peaklist.xml
- Gigobolin B_NMR_RAW_DATA/13C_Gigo B/pdata/1/peakrng
- Gigobolin B_NMR_RAW_DATA/13C_Gigo B/pdata/1/peaks
- Gigobolin B_NMR_RAW_DATA/13C_Gigo B/pdata/1/proc
- Gigobolin B_NMR_RAW_DATA/13C_Gigo B/pdata/1/procs
- Gigobolin B_NMR_RAW_DATA/13C_Gigo B/pdata/1/title
- Gigobolin B_NMR_RAW_DATA/13C_Gigo B/precom.output
- Gigobolin B_NMR_RAW_DATA/13C_Gigo B/prosol_History
- Gigobolin B_NMR_RAW_DATA/13C_Gigo B/pulseprogram
- Gigobolin B_NMR_RAW_DATA/13C_Gigo B/scon2
- Gigobolin B_NMR_RAW_DATA/13C_Gigo B/shimvalues
- Gigobolin B_NMR_RAW_DATA/13C_Gigo B/specpar
- Gigobolin B_NMR_RAW_DATA/13C_Gigo B/spnam5
- Gigobolin B_NMR_RAW_DATA/13C_Gigo B/spnam8
- Gigobolin B_NMR_RAW_DATA/13C_Gigo B/stanprogram2939
- Gigobolin B_NMR_RAW_DATA/13C_Gigo B/uxnmr.info
- Gigobolin B_NMR_RAW_DATA/13C_Gigo B/uxnmr.par
- Gigobolin B_NMR_RAW_DATA/13C_Gigo B/vtc_pid_settings
- Gigobolin B_NMR_RAW_DATA/1H_Gigo B/
- Gigobolin B_NMR_RAW_DATA/1H_Gigo B/acqu
- Gigobolin B_NMR_RAW_DATA/1H_Gigo B/acqus
- Gigobolin B_NMR_RAW_DATA/1H_Gigo B/audita.txt
- Gigobolin B_NMR_RAW_DATA/1H_Gigo B/fid
- Gigobolin B_NMR_RAW_DATA/1H_Gigo B/format.temp
- Gigobolin B_NMR_RAW_DATA/1H_Gigo B/pdata/
- Gigobolin B_NMR_RAW_DATA/1H_Gigo B/pdata/1/
- Gigobolin B_NMR_RAW_DATA/1H_Gigo B/pdata/1/1i
- Gigobolin B_NMR_RAW_DATA/1H_Gigo B/pdata/1/1r
- Gigobolin B_NMR_RAW_DATA/1H_Gigo B/pdata/1/auditp.txt
- Gigobolin B_NMR_RAW_DATA/1H_Gigo B/pdata/1/outd
- Gigobolin B_NMR_RAW_DATA/1H_Gigo B/pdata/1/proc
- Gigobolin B_NMR_RAW_DATA/1H_Gigo B/pdata/1/procs
- Gigobolin B_NMR_RAW_DATA/1H_Gigo B/pdata/1/thumb.png
- Gigobolin B_NMR_RAW_DATA/1H_Gigo B/pdata/1/title
- Gigobolin B_NMR_RAW_DATA/1H_Gigo B/pulseprogram
- Gigobolin B_NMR_RAW_DATA/1H_Gigo B/scon2
- Gigobolin B_NMR_RAW_DATA/1H_Gigo B/shimvalues
- Gigobolin B_NMR_RAW_DATA/1H_Gigo B/specpar
- Gigobolin B_NMR_RAW_DATA/1H_Gigo B/uxnmr.info
- Gigobolin B_NMR_RAW_DATA/1H_Gigo B/uxnmr.par
- Gigobolin B_NMR_RAW_DATA/1H_Gigo B/vtc_pid_settings
- Gigobolin B_NMR_RAW_DATA/98888/
- Gigobolin B_NMR_RAW_DATA/98888/acqu
- Gigobolin B_NMR_RAW_DATA/98888/acqu2
- Gigobolin B_NMR_RAW_DATA/98888/acqu2s
- Gigobolin B_NMR_RAW_DATA/98888/acqus
- Gigobolin B_NMR_RAW_DATA/98888/pdata/
- Gigobolin B_NMR_RAW_DATA/98888/pdata/1/
- Gigobolin B_NMR_RAW_DATA/98888/pdata/1/outd
- Gigobolin B_NMR_RAW_DATA/98888/pdata/1/proc
- Gigobolin B_NMR_RAW_DATA/98888/pdata/1/proc2
- Gigobolin B_NMR_RAW_DATA/98888/pdata/1/proc2s
- Gigobolin B_NMR_RAW_DATA/98888/pdata/1/procs
- Gigobolin B_NMR_RAW_DATA/98888/pdata/1/title
- Gigobolin B_NMR_RAW_DATA/COSY_Gigo B/
- Gigobolin B_NMR_RAW_DATA/COSY_Gigo B/acqu
- Gigobolin B_NMR_RAW_DATA/COSY_Gigo B/acqu2
- Gigobolin B_NMR_RAW_DATA/COSY_Gigo B/acqu2s
- Gigobolin B_NMR_RAW_DATA/COSY_Gigo B/acqus
- Gigobolin B_NMR_RAW_DATA/COSY_Gigo B/audita.txt
- Gigobolin B_NMR_RAW_DATA/COSY_Gigo B/format.temp
- Gigobolin B_NMR_RAW_DATA/COSY_Gigo B/fq1list
- Gigobolin B_NMR_RAW_DATA/COSY_Gigo B/pdata/
- Gigobolin B_NMR_RAW_DATA/COSY_Gigo B/pdata/1/
- Gigobolin B_NMR_RAW_DATA/COSY_Gigo B/pdata/1/2rr
- Gigobolin B_NMR_RAW_DATA/COSY_Gigo B/pdata/1/auditp.txt
- Gigobolin B_NMR_RAW_DATA/COSY_Gigo B/pdata/1/clevels
- Gigobolin B_NMR_RAW_DATA/COSY_Gigo B/pdata/1/curdat2
- Gigobolin B_NMR_RAW_DATA/COSY_Gigo B/pdata/1/outd
- Gigobolin B_NMR_RAW_DATA/COSY_Gigo B/pdata/1/proc
- Gigobolin B_NMR_RAW_DATA/COSY_Gigo B/pdata/1/proc2
- Gigobolin B_NMR_RAW_DATA/COSY_Gigo B/pdata/1/proc2s
- Gigobolin B_NMR_RAW_DATA/COSY_Gigo B/pdata/1/procs
- Gigobolin B_NMR_RAW_DATA/COSY_Gigo B/pdata/1/thumb.png
- Gigobolin B_NMR_RAW_DATA/COSY_Gigo B/pdata/1/title
- Gigobolin B_NMR_RAW_DATA/COSY_Gigo B/precom.output
- Gigobolin B_NMR_RAW_DATA/COSY_Gigo B/pulseprogram
- Gigobolin B_NMR_RAW_DATA/COSY_Gigo B/scon2
- Gigobolin B_NMR_RAW_DATA/COSY_Gigo B/ser
- Gigobolin B_NMR_RAW_DATA/COSY_Gigo B/shimvalues
- Gigobolin B_NMR_RAW_DATA/COSY_Gigo B/specpar
- Gigobolin B_NMR_RAW_DATA/COSY_Gigo B/uxnmr.info
- Gigobolin B_NMR_RAW_DATA/COSY_Gigo B/uxnmr.par
- Gigobolin B_NMR_RAW_DATA/COSY_Gigo B/vtc_pid_settings
- Gigobolin B_NMR_RAW_DATA/ed_HSQC Gigo B/
- Gigobolin B_NMR_RAW_DATA/ed_HSQC Gigo B/acqu
- Gigobolin B_NMR_RAW_DATA/ed_HSQC Gigo B/acqu2
- Gigobolin B_NMR_RAW_DATA/ed_HSQC Gigo B/acqu2s
- Gigobolin B_NMR_RAW_DATA/ed_HSQC Gigo B/acqus
- Gigobolin B_NMR_RAW_DATA/ed_HSQC Gigo B/audita.txt
- Gigobolin B_NMR_RAW_DATA/ed_HSQC Gigo B/cpdprg2
- Gigobolin B_NMR_RAW_DATA/ed_HSQC Gigo B/EA
- Gigobolin B_NMR_RAW_DATA/ed_HSQC Gigo B/format.temp
- Gigobolin B_NMR_RAW_DATA/ed_HSQC Gigo B/gpnam1
- Gigobolin B_NMR_RAW_DATA/ed_HSQC Gigo B/gpnam2
- Gigobolin B_NMR_RAW_DATA/ed_HSQC Gigo B/gpnam3
- Gigobolin B_NMR_RAW_DATA/ed_HSQC Gigo B/gpnam4
- Gigobolin B_NMR_RAW_DATA/ed_HSQC Gigo B/gradient_calib
- Gigobolin B_NMR_RAW_DATA/ed_HSQC Gigo B/overflow_log_dru1.txt
- Gigobolin B_NMR_RAW_DATA/ed_HSQC Gigo B/pdata/
- Gigobolin B_NMR_RAW_DATA/ed_HSQC Gigo B/pdata/1/
- Gigobolin B_NMR_RAW_DATA/ed_HSQC Gigo B/pdata/1/2ii
- Gigobolin B_NMR_RAW_DATA/ed_HSQC Gigo B/pdata/1/2ir
- Gigobolin B_NMR_RAW_DATA/ed_HSQC Gigo B/pdata/1/2ri
- Gigobolin B_NMR_RAW_DATA/ed_HSQC Gigo B/pdata/1/2rr
- Gigobolin B_NMR_RAW_DATA/ed_HSQC Gigo B/pdata/1/auditp.txt
- Gigobolin B_NMR_RAW_DATA/ed_HSQC Gigo B/pdata/1/clevels
- Gigobolin B_NMR_RAW_DATA/ed_HSQC Gigo B/pdata/1/curdat2
- Gigobolin B_NMR_RAW_DATA/ed_HSQC Gigo B/pdata/1/outd
- Gigobolin B_NMR_RAW_DATA/ed_HSQC Gigo B/pdata/1/proc
- Gigobolin B_NMR_RAW_DATA/ed_HSQC Gigo B/pdata/1/proc2
- Gigobolin B_NMR_RAW_DATA/ed_HSQC Gigo B/pdata/1/proc2s
- Gigobolin B_NMR_RAW_DATA/ed_HSQC Gigo B/pdata/1/procs
- Gigobolin B_NMR_RAW_DATA/ed_HSQC Gigo B/pdata/1/thumb.png
- Gigobolin B_NMR_RAW_DATA/ed_HSQC Gigo B/pdata/1/title
- Gigobolin B_NMR_RAW_DATA/ed_HSQC Gigo B/pulseprogram
- Gigobolin B_NMR_RAW_DATA/ed_HSQC Gigo B/scon2
- Gigobolin B_NMR_RAW_DATA/ed_HSQC Gigo B/ser
- Gigobolin B_NMR_RAW_DATA/ed_HSQC Gigo B/shimvalues
- Gigobolin B_NMR_RAW_DATA/ed_HSQC Gigo B/specpar
- Gigobolin B_NMR_RAW_DATA/ed_HSQC Gigo B/spnam3
- Gigobolin B_NMR_RAW_DATA/ed_HSQC Gigo B/spnam7
- Gigobolin B_NMR_RAW_DATA/ed_HSQC Gigo B/uxnmr.info
- Gigobolin B_NMR_RAW_DATA/ed_HSQC Gigo B/uxnmr.par
- Gigobolin B_NMR_RAW_DATA/ed_HSQC Gigo B/vtc_pid_settings
- Gigobolin B_NMR_RAW_DATA/HMBC_Gigo B/
- Gigobolin B_NMR_RAW_DATA/HMBC_Gigo B/acqu
- Gigobolin B_NMR_RAW_DATA/HMBC_Gigo B/acqu2
- Gigobolin B_NMR_RAW_DATA/HMBC_Gigo B/acqu2s
- Gigobolin B_NMR_RAW_DATA/HMBC_Gigo B/acqus
- Gigobolin B_NMR_RAW_DATA/HMBC_Gigo B/audita.txt
- Gigobolin B_NMR_RAW_DATA/HMBC_Gigo B/EA
- Gigobolin B_NMR_RAW_DATA/HMBC_Gigo B/format.temp
- Gigobolin B_NMR_RAW_DATA/HMBC_Gigo B/fq1list
- Gigobolin B_NMR_RAW_DATA/HMBC_Gigo B/gpnam1
- Gigobolin B_NMR_RAW_DATA/HMBC_Gigo B/gpnam2
- Gigobolin B_NMR_RAW_DATA/HMBC_Gigo B/gpnam3
- Gigobolin B_NMR_RAW_DATA/HMBC_Gigo B/gradient_calib
- Gigobolin B_NMR_RAW_DATA/HMBC_Gigo B/pdata/
- Gigobolin B_NMR_RAW_DATA/HMBC_Gigo B/pdata/1/
- Gigobolin B_NMR_RAW_DATA/HMBC_Gigo B/pdata/1/2rr
- Gigobolin B_NMR_RAW_DATA/HMBC_Gigo B/pdata/1/auditp.txt
- Gigobolin B_NMR_RAW_DATA/HMBC_Gigo B/pdata/1/clevels
- Gigobolin B_NMR_RAW_DATA/HMBC_Gigo B/pdata/1/curdat2
- Gigobolin B_NMR_RAW_DATA/HMBC_Gigo B/pdata/1/email_MG-EV-OPHIO-13-P2_4_1.pdf
- Gigobolin B_NMR_RAW_DATA/HMBC_Gigo B/pdata/1/outd
- Gigobolin B_NMR_RAW_DATA/HMBC_Gigo B/pdata/1/parm.txt
- Gigobolin B_NMR_RAW_DATA/HMBC_Gigo B/pdata/1/portf
- Gigobolin B_NMR_RAW_DATA/HMBC_Gigo B/pdata/1/proc
- Gigobolin B_NMR_RAW_DATA/HMBC_Gigo B/pdata/1/proc2
- Gigobolin B_NMR_RAW_DATA/HMBC_Gigo B/pdata/1/proc2s
- Gigobolin B_NMR_RAW_DATA/HMBC_Gigo B/pdata/1/procs
- Gigobolin B_NMR_RAW_DATA/HMBC_Gigo B/pdata/1/title
- Gigobolin B_NMR_RAW_DATA/HMBC_Gigo B/pdata/98/
- Gigobolin B_NMR_RAW_DATA/HMBC_Gigo B/pdata/98/1r
- Gigobolin B_NMR_RAW_DATA/HMBC_Gigo B/pdata/98/auditp.txt
- Gigobolin B_NMR_RAW_DATA/HMBC_Gigo B/pdata/98/outd
- Gigobolin B_NMR_RAW_DATA/HMBC_Gigo B/pdata/98/parm.txt
- Gigobolin B_NMR_RAW_DATA/HMBC_Gigo B/pdata/98/proc
- Gigobolin B_NMR_RAW_DATA/HMBC_Gigo B/pdata/98/procs
- Gigobolin B_NMR_RAW_DATA/HMBC_Gigo B/pdata/98/used_from
- Gigobolin B_NMR_RAW_DATA/HMBC_Gigo B/pdata/99/
- Gigobolin B_NMR_RAW_DATA/HMBC_Gigo B/pdata/99/1r
- Gigobolin B_NMR_RAW_DATA/HMBC_Gigo B/pdata/99/auditp.txt
- Gigobolin B_NMR_RAW_DATA/HMBC_Gigo B/pdata/99/outd
- Gigobolin B_NMR_RAW_DATA/HMBC_Gigo B/pdata/99/parm.txt
- Gigobolin B_NMR_RAW_DATA/HMBC_Gigo B/pdata/99/proc
- Gigobolin B_NMR_RAW_DATA/HMBC_Gigo B/pdata/99/procs
- Gigobolin B_NMR_RAW_DATA/HMBC_Gigo B/pdata/99/used_from
- Gigobolin B_NMR_RAW_DATA/HMBC_Gigo B/precom.output
- Gigobolin B_NMR_RAW_DATA/HMBC_Gigo B/prosol_History
- Gigobolin B_NMR_RAW_DATA/HMBC_Gigo B/pulseprogram
- Gigobolin B_NMR_RAW_DATA/HMBC_Gigo B/scon2
- Gigobolin B_NMR_RAW_DATA/HMBC_Gigo B/ser
- Gigobolin B_NMR_RAW_DATA/HMBC_Gigo B/shimvalues
- Gigobolin B_NMR_RAW_DATA/HMBC_Gigo B/specpar
- Gigobolin B_NMR_RAW_DATA/HMBC_Gigo B/stanprogram13321
- Gigobolin B_NMR_RAW_DATA/HMBC_Gigo B/uxnmr.info
- Gigobolin B_NMR_RAW_DATA/HMBC_Gigo B/uxnmr.par
- Gigobolin B_NMR_RAW_DATA/HMBC_Gigo B/vtc_pid_settings
- Gigobolin B_NMR_RAW_DATA/NOESY_Gigo B/
- Gigobolin B_NMR_RAW_DATA/NOESY_Gigo B/acqu
- Gigobolin B_NMR_RAW_DATA/NOESY_Gigo B/acqu2
- Gigobolin B_NMR_RAW_DATA/NOESY_Gigo B/acqu2s
- Gigobolin B_NMR_RAW_DATA/NOESY_Gigo B/acqus
- Gigobolin B_NMR_RAW_DATA/NOESY_Gigo B/audita.txt
- Gigobolin B_NMR_RAW_DATA/NOESY_Gigo B/EA
- Gigobolin B_NMR_RAW_DATA/NOESY_Gigo B/format.temp
- Gigobolin B_NMR_RAW_DATA/NOESY_Gigo B/fq1list
- Gigobolin B_NMR_RAW_DATA/NOESY_Gigo B/gpnam1
- Gigobolin B_NMR_RAW_DATA/NOESY_Gigo B/gradient_calib
- Gigobolin B_NMR_RAW_DATA/NOESY_Gigo B/pdata/
- Gigobolin B_NMR_RAW_DATA/NOESY_Gigo B/pdata/1/
- Gigobolin B_NMR_RAW_DATA/NOESY_Gigo B/pdata/1/2ii
- Gigobolin B_NMR_RAW_DATA/NOESY_Gigo B/pdata/1/2ir
- Gigobolin B_NMR_RAW_DATA/NOESY_Gigo B/pdata/1/2ri
- Gigobolin B_NMR_RAW_DATA/NOESY_Gigo B/pdata/1/2rr
- Gigobolin B_NMR_RAW_DATA/NOESY_Gigo B/pdata/1/auditp.txt
- Gigobolin B_NMR_RAW_DATA/NOESY_Gigo B/pdata/1/clevels
- Gigobolin B_NMR_RAW_DATA/NOESY_Gigo B/pdata/1/curdat2
- Gigobolin B_NMR_RAW_DATA/NOESY_Gigo B/pdata/1/email_MG-EV-OPHIO-13-P2_6_1.pdf
- Gigobolin B_NMR_RAW_DATA/NOESY_Gigo B/pdata/1/outd
- Gigobolin B_NMR_RAW_DATA/NOESY_Gigo B/pdata/1/parm.txt
- Gigobolin B_NMR_RAW_DATA/NOESY_Gigo B/pdata/1/portf
- Gigobolin B_NMR_RAW_DATA/NOESY_Gigo B/pdata/1/proc
- Gigobolin B_NMR_RAW_DATA/NOESY_Gigo B/pdata/1/proc2
- Gigobolin B_NMR_RAW_DATA/NOESY_Gigo B/pdata/1/proc2s
- Gigobolin B_NMR_RAW_DATA/NOESY_Gigo B/pdata/1/procs
- Gigobolin B_NMR_RAW_DATA/NOESY_Gigo B/pdata/1/title
- Gigobolin B_NMR_RAW_DATA/NOESY_Gigo B/pdata/98/
- Gigobolin B_NMR_RAW_DATA/NOESY_Gigo B/pdata/98/1r
- Gigobolin B_NMR_RAW_DATA/NOESY_Gigo B/pdata/98/auditp.txt
- Gigobolin B_NMR_RAW_DATA/NOESY_Gigo B/pdata/98/outd
- Gigobolin B_NMR_RAW_DATA/NOESY_Gigo B/pdata/98/parm.txt
- Gigobolin B_NMR_RAW_DATA/NOESY_Gigo B/pdata/98/proc
- Gigobolin B_NMR_RAW_DATA/NOESY_Gigo B/pdata/98/procs
- Gigobolin B_NMR_RAW_DATA/NOESY_Gigo B/pdata/98/used_from
- Gigobolin B_NMR_RAW_DATA/NOESY_Gigo B/precom.output
- Gigobolin B_NMR_RAW_DATA/NOESY_Gigo B/prosol_History
- Gigobolin B_NMR_RAW_DATA/NOESY_Gigo B/pulseprogram
- Gigobolin B_NMR_RAW_DATA/NOESY_Gigo B/scon2
- Gigobolin B_NMR_RAW_DATA/NOESY_Gigo B/ser
- Gigobolin B_NMR_RAW_DATA/NOESY_Gigo B/shimvalues
- Gigobolin B_NMR_RAW_DATA/NOESY_Gigo B/specpar
- Gigobolin B_NMR_RAW_DATA/NOESY_Gigo B/stanprogram2939
- Gigobolin B_NMR_RAW_DATA/NOESY_Gigo B/uxnmr.info
- Gigobolin B_NMR_RAW_DATA/NOESY_Gigo B/uxnmr.par
- Gigobolin B_NMR_RAW_DATA/NOESY_Gigo B/vtc_pid_settings
