# Supplementary material for: Gigobolins A–C, New Ophiobolins with Anticancer Activity from the Phytopathogenic Fungus Drechslera gigantea
Source: J Nat Prod. 2026 Feb 27;89(3):864–72. doi: 10.1021/acs.jnatprod.5c01414 (PMC13036769; doi:10.1021/acs.jnatprod.5c01414)
Supplement: Supplementary file 3 [file np5c01414_si_003.zip › Gigobolin B_NMR_RAW_DATA/13C_Gigo B/pdata/1/auditp.txt]

##TITLE= Audit trail, TopSpin 3.6.0
##JCAMPDX= 5.01
##ORIGIN= Bruker BioSpin GmbH
##OWNER= nmrsu
$$ /opt/data/current/MG-EV-OPHIO-13-P2/7/pdata/1/auditp.txt
##AUDIT TRAIL=  $$ (NUMBER, WHEN, WHO, WHERE, PROCESS, VERSION, WHAT)
(   1,<2025-03-03 12:13:28.675 +0100>,<nmrsu>,<av600>,<go4>,<TopSpin 3.6.0>,
      <created by zg
	started at 2025-03-03 01:43:01.543 +0100,
	POWCHK enabled, PULCHK disabled,
       terminated by command 'halt'
       configuration hash MD5:
       29 35 EF 9C B7 CF 1B FD D2 08 24 83 B5 CF C8 22
       data hash MD5: 64K
       68 B8 4D F4 DF 4E 94 40 04 13 84 D7 C5 38 69 D8>)
(   2,<2025-03-03 12:13:28.696 +0100>,<nmrsu>,<av600>,<audit>,<TopSpin 3.6.0>,
      <user comment:
       ICON-NMR User ID: nmrsu
       data hash MD5: 64K
       68 B8 4D F4 DF 4E 94 40 04 13 84 D7 C5 38 69 D8>)
(   3,<2025-03-03 12:13:30.123 +0100>,<nmrsu>,<av600>,<proc1d>,<TopSpin 3.6.0>,
      <Start of raw data processing
       ef LB = 2 FT_mod = 6 PKNL = 1 SI = 32K 
       data hash MD5: 32K
       55 15 98 71 E0 97 02 E7 DB D7 4D DD 1D 6A C0 80>)
(   4,<2025-03-03 12:13:30.301 +0100>,<nmrsu>,<av600>,<proc1d>,<TopSpin 3.6.0>,
      <apk 
       data hash MD5: 32K
       F2 03 33 C9 44 97 93 C1 09 A8 52 A4 5A 42 DA 96>)
(   5,<2025-03-03 12:13:30.351 +0100>,<nmrsu>,<av600>,<proc1d>,<TopSpin 3.6.0>,
      <abs ABSG = 5 
       data hash MD5: 32K
       85 E7 A4 CA FE 70 57 AB D1 27 DA F2 AD 58 A1 EE>)
$$ C:/Bruker/Topspin3.6.5/data/MG-EV-OPHIO-13-P2-600/7/pdata/1/auditp.txt
(   6,<2025-03-13 22:15:52.333 +0100>,<lety>,<DESKTOP-R9OGEOQ>,<dataserver>,<TopSpin 3.6.5>,
      <Spectrum calibrated, SF was set. Old value: 150.902809 New value: 150.902812. Peak list modified: Yes
       data hash MD5: 32K
       85 E7 A4 CA FE 70 57 AB D1 27 DA F2 AD 58 A1 EE>)
(   7,<2025-03-13 22:15:52.333 +0100>,<lety>,<DESKTOP-R9OGEOQ>,<dataserver>,<TopSpin 3.6.5>,
      <Spectrum calibrated, OFFSET was set. Old value: 248.535600 New value: 248.512565. Peak list modified: Yes
       data hash MD5: 32K
       85 E7 A4 CA FE 70 57 AB D1 27 DA F2 AD 58 A1 EE>)
##END=

$$ hash MD5
$$ 96 6B 78 39 B7 10 D7 21 58 DD 10 70 7F 91 A0 01
