# Supplementary material for: Gigobolins A–C, New Ophiobolins with Anticancer Activity from the Phytopathogenic Fungus Drechslera gigantea
Source: J Nat Prod. 2026 Feb 27;89(3):864–72. doi: 10.1021/acs.jnatprod.5c01414 (PMC13036769; doi:10.1021/acs.jnatprod.5c01414)
Supplement: Supplementary file 3 [file np5c01414_si_003.zip › Gigobolin B_NMR_RAW_DATA/13C_Gigo B/pdata/1/peaklist.xml]

<?xml version="1.0" encoding="UTF-8"?>
<PeakList modified="2025-03-13T22:15:52">
  <PeakList1D>
    <PeakList1DHeader creator="nmrsu" date="2025-03-03T12:13:30" expNo="7" name="MG-EV-OPHIO-13-P2" owner="" procNo="1" source="/opt/data/current">
      <PeakPickDetails>F1=248.535599ppm, F2=-52.681759ppm, MI=0.00cm, MAXI=1.00cm, PC=1.000
      </PeakPickDetails>
    </PeakList1DHeader>
    <Peak1D F1="214.922934189494" intensity="0.002324988" type="0"/>
    <Peak1D F1="193.98805818949398" intensity="7.961029E-4" type="0"/>
    <Peak1D F1="192.220221189494" intensity="0.008059088" type="0"/>
    <Peak1D F1="153.16284818949399" intensity="0.008046052" type="0"/>
    <Peak1D F1="143.895147189494" intensity="0.002496163" type="0"/>
    <Peak1D F1="143.731665189494" intensity="0.00325686" type="0"/>
    <Peak1D F1="138.904730189494" intensity="0.002639146" type="0"/>
    <Peak1D F1="131.533072189494" intensity="0.001929476" type="0"/>
    <Peak1D F1="124.400915189494" intensity="0.006889947" type="0"/>
    <Peak1D F1="124.290319189494" intensity="8.749576E-4" type="0"/>
    <Peak1D F1="120.27208518949399" intensity="6.420007E-4" type="0"/>
    <Peak1D F1="77.206060189494" intensity="0.1146721" type="0"/>
    <Peak1D F1="77.09961518949399" intensity="0.004788003" type="0"/>
    <Peak1D F1="76.994673189494" intensity="0.1183479" type="0"/>
    <Peak1D F1="76.783125189494" intensity="0.1208364" type="0"/>
    <Peak1D F1="65.845358189494" intensity="8.986868E-4" type="0"/>
    <Peak1D F1="55.041620189494" intensity="6.654593E-4" type="0"/>
    <Peak1D F1="54.50167318949399" intensity="0.009478094" type="0"/>
    <Peak1D F1="51.672365189493995" intensity="5.99052E-4" type="0"/>
    <Peak1D F1="51.240446189493994" intensity="6.015772E-4" type="0"/>
    <Peak1D F1="50.916468189494" intensity="0.009761216" type="0"/>
    <Peak1D F1="49.722349189494" intensity="8.654667E-4" type="0"/>
    <Peak1D F1="48.96914518949399" intensity="8.574882E-4" type="0"/>
    <Peak1D F1="48.690104189493994" intensity="0.003031656" type="0"/>
    <Peak1D F1="48.52535818949399" intensity="0.009404327" type="0"/>
    <Peak1D F1="43.481287189494" intensity="0.00919195" type="0"/>
    <Peak1D F1="41.725603189493995" intensity="7.935991E-4" type="0"/>
    <Peak1D F1="38.635191189493995" intensity="0.009717727" type="0"/>
    <Peak1D F1="35.53201118949399" intensity="0.008640644" type="0"/>
    <Peak1D F1="35.158228189494" intensity="7.135692E-4" type="0"/>
    <Peak1D F1="32.587114189493995" intensity="0.01" type="0"/>
    <Peak1D F1="32.50562118949399" intensity="9.357391E-4" type="0"/>
    <Peak1D F1="31.539627189493995" intensity="8.648489E-4" type="0"/>
    <Peak1D F1="29.685595189493995" intensity="9.211606E-4" type="0"/>
    <Peak1D F1="27.377810189493996" intensity="0.00846606" type="0"/>
    <Peak1D F1="27.301111189493994" intensity="0.009730514" type="0"/>
    <Peak1D F1="26.300106189493995" intensity="0.00992931" type="0"/>
    <Peak1D F1="26.169725189493995" intensity="5.935396E-4" type="0"/>
    <Peak1D F1="25.890200189493996" intensity="8.797877E-4" type="0"/>
    <Peak1D F1="25.726048189493994" intensity="0.006696874" type="0"/>
    <Peak1D F1="25.406395189493995" intensity="0.009559388" type="0"/>
    <Peak1D F1="25.093817189493997" intensity="7.167264E-4" type="0"/>
    <Peak1D F1="23.323000189493996" intensity="0.008869264" type="0"/>
    <Peak1D F1="22.813826189493994" intensity="7.16222E-4" type="0"/>
    <Peak1D F1="19.728815189493996" intensity="0.008862956" type="0"/>
    <Peak1D F1="18.055777189493995" intensity="7.484744E-4" type="0"/>
    <Peak1D F1="17.696070189493994" intensity="0.003636445" type="0"/>
    <Peak1D F1="15.262518189493996" intensity="0.00110902" type="0"/>
  </PeakList1D>
</PeakList>
