# Supplementary material for: Gigobolins A–C, New Ophiobolins with Anticancer Activity from the Phytopathogenic Fungus Drechslera gigantea
Source: J Nat Prod. 2026 Feb 27;89(3):864–72. doi: 10.1021/acs.jnatprod.5c01414 (PMC13036769; doi:10.1021/acs.jnatprod.5c01414)
Supplement: Supplementary file 3 [file np5c01414_si_003.zip › Gigobolin B_NMR_RAW_DATA/1H_Gigo B/pdata/1/auditp.txt]

##TITLE= Audit trail, TopSpin 3.6.0
##JCAMPDX= 5.01
##ORIGIN= Bruker BioSpin GmbH
##OWNER= nmrsu
$$ /opt/data/current/MG-EV-OPHIO-13-P2/1/pdata/1/auditp.txt
##AUDIT TRAIL=  $$ (NUMBER, WHEN, WHO, WHERE, PROCESS, VERSION, WHAT)
(   1,<2025-02-14 09:38:31.803 +0100>,<nmrsu>,<av600>,<go4>,<TopSpin 3.6.0>,
      <acquisition in progress>)
(   2,<2025-02-14 09:39:03.964 +0100>,<nmrsu>,<av600>,<proc1d>,<TopSpin 3.6.0>,
      <Start of raw data processing
       efp LB = 0.8 FT_mod = 6 PKNL = 1 PHC0 = -78.68319 PHC1 = -35.77926 SI = 64K 
       data hash MD5: 64K
       26 8C 13 D3 F8 12 0A 8D 19 37 0F F1 50 86 9D 27>)
(   3,<2025-02-14 09:39:07.009 +0100>,<nmrsu>,<av600>,<proc1d>,<TopSpin 3.6.0>,
      <apk 
       data hash MD5: 64K
       6E 5E D2 B9 B9 C2 0F 81 64 22 2A CD 10 5E EC D1>)
##END=

$$ hash MD5
$$ AA 5F 50 5F 6F 0D FC 35 81 C3 A6 72 B0 6D 46 2A
