# Supplementary material for: Gigobolins A–C, New Ophiobolins with Anticancer Activity from the Phytopathogenic Fungus Drechslera gigantea
Source: J Nat Prod. 2026 Feb 27;89(3):864–72. doi: 10.1021/acs.jnatprod.5c01414 (PMC13036769; doi:10.1021/acs.jnatprod.5c01414)
Supplement: Supplementary file 3 [file np5c01414_si_003.zip › Gigobolin B_NMR_RAW_DATA/COSY_Gigo B/acqu2]

##TITLE= Parameter file, TopSpin 3.6.0
##JCAMPDX= 5.0
##DATATYPE= Parameter Values
##NPOINTS= 1	$$ modification sequence number
##ORIGIN= Bruker BioSpin GmbH
##OWNER= nmrsu
$$ 2025-02-14 09:36:31.065 +0100  nmrsu@av600
$$ /opt/data/current/MG-EV-OPHIO-13-P2/2/acqu2
$$ process /opt/topspin3.6.0/prog/mod/edparproc
##$ACQT0= 0
##$BF1= 600.13
##$FnMODE= 1
##$NUC1= <1H>
##$NusJSP= 0
##$NusT2= 1
##$NusTD= 0
##$O1= 3000.65
##$ProjAngle= 0
##$SFO1= 600.13300065
##$SW= 14.0260721872411
##$SW_h= 8417.5087890625
##$TD= 256
##END=
