# Supplementary material for: Gigobolins A–C, New Ophiobolins with Anticancer Activity from the Phytopathogenic Fungus Drechslera gigantea
Source: J Nat Prod. 2026 Feb 27;89(3):864–72. doi: 10.1021/acs.jnatprod.5c01414 (PMC13036769; doi:10.1021/acs.jnatprod.5c01414)
Supplement: Supplementary file 3 [file np5c01414_si_003.zip › Gigobolin B_NMR_RAW_DATA/COSY_Gigo B/audita.txt]

##TITLE= Audit trail, TopSpin 3.6.0
##JCAMPDX= 5.01
##ORIGIN= Bruker BioSpin GmbH
##OWNER= nmrsu
$$ /opt/data/current/MG-EV-OPHIO-13-P2/2/audita.txt
##AUDIT TRAIL=  $$ (NUMBER, WHEN, WHO, WHERE, PROCESS, VERSION, WHAT)
(   1,<2025-02-14 11:00:59.678 +0100>,<nmrsu>,<av600>,<go4>,<TopSpin 3.6.0>,
      <created by zg
	started at 2025-02-14 09:42:03.572 +0100,
	POWCHK enabled, PULCHK disabled,
       configuration hash MD5:
       DB B4 7F CE 79 DC 4A 5B BE 21 11 25 19 B9 15 9D
       data hash MD5: 2K * 116
       0F 6D E2 70 C7 A4 9E 96 29 D8 99 C4 A0 EC 4D 58>)
##END=

$$ hash MD5
$$ 1E 88 A9 FA 04 39 C0 31 A8 60 FE 46 78 D9 72 1C
