# Supplementary material for: Gigobolins A–C, New Ophiobolins with Anticancer Activity from the Phytopathogenic Fungus Drechslera gigantea
Source: J Nat Prod. 2026 Feb 27;89(3):864–72. doi: 10.1021/acs.jnatprod.5c01414 (PMC13036769; doi:10.1021/acs.jnatprod.5c01414)
Supplement: Supplementary file 3 [file np5c01414_si_003.zip › Gigobolin B_NMR_RAW_DATA/COSY_Gigo B/pdata/1/clevels]

##TITLE= Parameter file, TopSpin 3.6.0
##JCAMPDX= 5.0
##DATATYPE= Parameter Values
##NPOINTS= 1	$$ modification sequence number
##ORIGIN= Bruker BioSpin GmbH
##OWNER= nmrsu
$$ 2025-02-14 09:36:31.084 +0100  nmrsu@av600
$$ /opt/data/current/MG-EV-OPHIO-13-P2/2/pdata/1/clevels
$$ process /opt/topspin3.6.0/prog/mod/edparproc
##$LEVELS= (0..255)
6846.9 8216.3 9859.5 11831.4 14197.7 17037.3 20444.7 24533.7 29440.4 35328.5
42394.2 50873 61047.6 73257.2 87908.6 105490.3 126588.4 151906.1 182287.3
218744.8 262493.7 314992.5 377990.9 453589.1 544307 653168.4 783802 940562.4
1128674.9 1354409.9 1625291.9 1950350.3 0 0 0 0 0 0 0 0 0 0 0 0 0 0 0 0
0 0 0 0 0 0 0 0 0 0 0 0 0 0 0 0 0 0 0 0 0 0 0 0 0 0 0 0 0 0 0 0 0 0 0 0
0 0 0 0 0 0 0 0 0 0 0 0 0 0 0 0 0 0 0 0 0 0 0 0 0 0 0 0 0 0 0 0 0 0 0 0
0 0 0 0 0 0 0 0 0 0 0 0 0 0 0 0 0 0 0 0 0 0 0 0 0 0 0 0 0 0 0 0 0 0 0 0
0 0 0 0 0 0 0 0 0 0 0 0 0 0 0 0 0 0 0 0 0 0 0 0 0 0 0 0 0 0 0 0 0 0 0 0
0 0 0 0 0 0 0 0 0 0 0 0 0 0 0 0 0 0 0 0 0 0 0 0 0 0 0 0 0 0 0 0 0 0 0 0
0 0 0 0 0 0 0 0 0 0 0 0 0 0 0 0 0 0 0 0 0 0 0 0 0 0 0 0
##$LEVSIGN= 1
##$MAXLEV= 40
##$METHOD= 0
##$NEGBASE= -6846.9
##$NEGINCR= 1.2
##$POSBASE= 6846.9
##$POSINCR= 1.2
##END=
