# Supplementary material for: Gigobolins A–C, New Ophiobolins with Anticancer Activity from the Phytopathogenic Fungus Drechslera gigantea
Source: J Nat Prod. 2026 Feb 27;89(3):864–72. doi: 10.1021/acs.jnatprod.5c01414 (PMC13036769; doi:10.1021/acs.jnatprod.5c01414)
Supplement: Supplementary file 3 [file np5c01414_si_003.zip › Gigobolin B_NMR_RAW_DATA/ed_HSQC Gigo B/audita.txt]

##TITLE= Audit trail, TopSpin 3.6.0
##JCAMPDX= 5.01
##ORIGIN= Bruker BioSpin GmbH
##OWNER= nmrsu
$$ /opt/data/current/MG-EV-OPHIO-13-P2/3/audita.txt
##AUDIT TRAIL=  $$ (NUMBER, WHEN, WHO, WHERE, PROCESS, VERSION, WHAT)
(   1,<2025-02-17 16:15:09.325 +0100>,<nmrsu>,<av600>,<go4>,<TopSpin 3.6.0>,
      <created by zg
	started at 2025-02-17 15:16:47.190 +0100,
	POWCHK enabled, PULCHK disabled,
       configuration hash MD5:
       79 AB F8 1E 1A C8 79 51 C8 AE A6 51 24 72 6C 82
       data hash MD5: 2K * 42
       99 97 0A 0D 91 29 C0 75 9A 75 7D B7 01 6E 0A 8A>)
##END=

$$ hash MD5
$$ EF 59 1B 26 E1 F0 B8 9C 21 38 1A 04 AE DC DC 67
