# Supplementary material for: Gigobolins A–C, New Ophiobolins with Anticancer Activity from the Phytopathogenic Fungus Drechslera gigantea
Source: J Nat Prod. 2026 Feb 27;89(3):864–72. doi: 10.1021/acs.jnatprod.5c01414 (PMC13036769; doi:10.1021/acs.jnatprod.5c01414)
Supplement: Supplementary file 3 [file np5c01414_si_003.zip › Gigobolin B_NMR_RAW_DATA/ed_HSQC Gigo B/pdata/1/auditp.txt]

##TITLE= Audit trail, TopSpin 3.6.0
##JCAMPDX= 5.01
##ORIGIN= Bruker BioSpin GmbH
##OWNER= nmrsu
$$ /opt/data/current/MG-EV-OPHIO-13-P2/3/pdata/1/auditp.txt
##AUDIT TRAIL=  $$ (NUMBER, WHEN, WHO, WHERE, PROCESS, VERSION, WHAT)
(   1,<2025-02-17 15:16:47.187 +0100>,<nmrsu>,<av600>,<go4>,<TopSpin 3.6.0>,
      <acquisition in progress>)
(   2,<2025-02-17 16:13:29.538 +0100>,<nmrsu>,<av600>,<proc2d>,<TopSpin 3.6.0>,
      <Start of raw data processing
       xfb F2: SI = 2K WDW = 8 SSB = 2 FT_mod = 6 PKNL = 1 PHC0 = -55.67383 PHC1 = 13.75 F1: SI = 2K WDW = 4 SSB = 2 FT_mod = 6 FCOR = 0.5 PHC0 = -21.83196 PHC1 = -3.287499
       data hash MD5: 2K * 2K
       BA EC 07 9D FC 59 7A D6 62 CE 4F 68 4A D4 5A 18>)
##END=

$$ hash MD5
$$ ED 6E B6 53 02 20 DE 88 24 2D BC 83 EA D7 03 61
