# Supplementary material for: Gigobolins A–C, New Ophiobolins with Anticancer Activity from the Phytopathogenic Fungus Drechslera gigantea
Source: J Nat Prod. 2026 Feb 27;89(3):864–72. doi: 10.1021/acs.jnatprod.5c01414 (PMC13036769; doi:10.1021/acs.jnatprod.5c01414)
Supplement: Supplementary file 3 [file np5c01414_si_003.zip › Gigobolin B_NMR_RAW_DATA/ed_HSQC Gigo B/specpar]

##TITLE= Parameter file, TopSpin 3.6.0
##JCAMPDX= 5.0
##DATATYPE= Parameter Values
##NPOINTS= 25834	$$ modification sequence number
##ORIGIN= Bruker BioSpin GmbH
##OWNER= nmrsu
$$ 2025-02-17 13:34:28.246 +0100  nmrsu@av600
$$ /opt/topspin3.6.0/conf/instr/spect/specpar
$$ process /opt/topspin3.6.0/prog/mod/hconfserver
##$ANCIEN= (0..7)
0 0 0 0 0 0 0 0
##$BF1= 100.13
##$BF2= 100.13
##$BF3= 100.13
##$DEC= 1
##$DECB= 1
##$DEF19F= yes
##$DEFRSEL= yes
##$HPMOD= (0..7)
0 0 0 0 0 0 0 0
##$HPPRECH= (0..15)
-1 -1 -1 -1 -1 -1 -1 -1 -1 -1 -1 -1 -1 -1 -1 -1
##$HPSELECT= no
##$LOCSW19F= -1
##$LOCSW2H= -1
##$NUC1= 1
##$NUC2= 0
##$NUC3= 0
##$NUC4= 0
##$NUC5= 0
##$NUC6= 0
##$NUC7= 0
##$NUC8= 0
##$NUCARR= (0..123)
600.13 600.13 92.123609 640.122507 457.175655 88.315647 233.233305 84.329145
64.475915 192.545553 150.902809 43.352701 60.810645 81.356365 564.686388
47.376039 158.745787 36.737768 156.375028 119.228949 242.937077 46.065979
58.800191 48.944952 28.004304 15.37116 40.388923 145.782061 33.832533 33.841553
59.834815 157.851882 33.922324 148.767534 19.430877 142.393289 53.627923
159.127308 170.459083 37.548952 144.039326 183.01987 20.934425 102.757943
114.453871 31.313115 150.35645 162.074216 23.090602 57.942209 196.365261
26.008566 29.407558 55.789873 146.888839 39.110028 39.93082 135.079217
27.636893 30.974924 19.122824 27.462549 24.292176 27.927248 127.32046 133.187901
131.222955 131.50426 196.355028 213.839876 223.79227 143.614572 77.772149
157.052473 189.339629 120.070926 166.897269 49.474243 78.713903 59.619657
66.692015 79.182953 84.772209 183.759806 32.707085 20.164368 25.025421
20.644472 149.192318 65.894274 18.423991 24.185239 144.271252 20.644472
28.926266 128.067742 17.283744 49.750777 105.018585 28.932267 68.438825
48.79657 24.047209 15.105272 71.953186 25.003738 135.176882 136.539177
13.696953 46.602495 10.310233 11.228432 129.00865 10.376248 107.488216
39.678093 342.81346 346.178017 125.550791 96.436618 11.050794 100 100 100
##$NUCOFFS= (0..127)
<1H> <13C> <2H> <15N> <31P> <> <> <> <> <> <> <> <> <> <> <> <> <> <> <>
<> <> <> <> <> <> <> <> <> <> <> <> <> <> <> <> <> <> <> <> <> <> <> <>
<> <> <> <> <> <> <> <> <> <> <> <> <> <> <> <> <> <> <> <> <> <> <> <>
<> <> <> <> <> <> <> <> <> <> <> <> <> <> <> <> <> <> <> <> <> <> <> <>
<> <> <> <> <> <> <> <> <> <> <> <> <> <> <> <> <> <> <> <> <> <> <> <>
<> <> <> <> <> <> <> <> <> <> <> <>
##$OBS= 1
##$OFFS= (0..127)
0 0 0 0 0 0 0 0 0 0 0 0 0 0 0 0 0 0 0 0 0 0 0 0 0 0 0 0 0 0 0 0 0 0 0 0
0 0 0 0 0 0 0 0 0 0 0 0 0 0 0 0 0 0 0 0 0 0 0 0 0 0 0 0 0 0 0 0 0 0 0 0
0 0 0 0 0 0 0 0 0 0 0 0 0 0 0 0 0 0 0 0 0 0 0 0 0 0 0 0 0 0 0 0 0 0 0 0
0 0 0 0 0 0 0 0 0 0 0 0 0 0 0 0 0 0 0 0
##$OFFSF= (0..7)
0 0 0 0 0 0 0 0
##$OFFSH= (0..7)
2400.50000002157 49.999999987449 0 0 0 0 0 0
##$OFFSX= (0..7)
433.000000015227 4621.60000000011 0 0 0 0 0 0
##$OFFSXAS= (0..7)
0 0 0 0 0 0 0 0
##$OFSF1= 0
##$OFSF2= 0
##$OFSH1= 0
##$OFSH2= 0
##$OFSH3= 0
##$OFSX1= 0
##$OFSX2= 0
##$OFSY= 0
##$PACOIL= (0..15)
0 0 0 0 0 0 0 0 0 0 0 0 0 0 0 0
##$PRECHAN= (0..15)
-1 3 0 2 -1 -1 -1 -1 -1 -1 -1 -1 -1 -1 -1 -1
##$RECPRE= (0..15)
-1 0 -1 -1 -1 -1 -1 -1 -1 -1 -1 -1 -1 -1 -1 -1
##$RECPRFX= (0..15)
1 0 0 0 0 0 0 0 0 0 0 0 0 0 0 0
##$RECSEL= (0..15)
0 0 0 1 0 0 0 0 0 0 0 0 0 0 0 0
##$SELREC= (0..9)
0 0 0 0 0 0 0 0 0 0
##$SFO1= 600.13
##$SFO2= 600.13
##$SFO3= 600.13
##$SFO4= 600.133706
##$SFO5= 600.133706
##$SFO6= 600.133706
##$SFO7= 600.133706
##$SFO8= 600.133706
##$TY= (0..123)
0 0 0 0 0 0 0 0 0 0 0 0 0 0 0 0 0 0 0 0 0 0 0 0 0 0 0 0 0 0 0 0 0 0 0 0
0 0 0 0 0 0 0 0 0 0 0 0 0 0 0 0 0 0 0 0 0 0 0 0 0 0 0 0 0 0 0 0 0 0 0 0
0 0 0 0 0 0 0 0 0 0 0 0 0 0 0 0 0 0 0 0 0 0 0 0 0 0 0 0 0 0 0 0 0 0 0 0
0 0 0 0 0 0 0 0 0 0 0 0 0 0 0 0
##END=
