# Supplementary material for: Gigobolins A–C, New Ophiobolins with Anticancer Activity from the Phytopathogenic Fungus Drechslera gigantea
Source: J Nat Prod. 2026 Feb 27;89(3):864–72. doi: 10.1021/acs.jnatprod.5c01414 (PMC13036769; doi:10.1021/acs.jnatprod.5c01414)
Supplement: Supplementary file 3 [file np5c01414_si_003.zip › Gigobolin B_NMR_RAW_DATA/ed_HSQC Gigo B/uxnmr.par]

##TITLE= Parameter file, TopSpin 3.6.0
##JCAMPDX= 5.0
##DATATYPE= Parameter Values
##NPOINTS= 407	$$ modification sequence number
##ORIGIN= Bruker BioSpin GmbH
##OWNER= nmrsu
$$ 2025-02-17 13:34:23.102 +0100  nmrsu@av600
$$ /opt/topspin3.6.0/conf/instr/spect/uxnmr.par
$$ process /opt/topspin3.6.0/prog/mod/cfserverav3
##$ACB= 0
##$ACBTAT= (0..23)
0 72 88 50 88 50 0 0 0 0 0 0 0 0 0 0 0 0 0 0 0 0 0 0
##$ACBTBA= (0..23)
0 0 0 0 0 0 0 0 0 0 0 0 0 0 0 0 0 0 0 0 0 0 0 0
##$ACBTBLK= (0..23)
0 34 33 39 35 1 0 0 0 0 0 0 0 0 0 0 0 0 0 0 0 0 0 0
##$ACBTCTL= (0..23)
0 6 6 6 6 6 0 0 0 0 0 0 0 0 0 0 0 0 0 0 0 0 0 0
##$ACBTDI= (0..23)
0 -1779670179 -1779670179 -1779670179 -1779670181 -1779670252 0 0 0 0 0
0 0 0 0 0 0 0 0 0 0 0 0 0
##$ACBTDM= (0..23)
0 25 10 10 10 10 0 0 0 0 0 0 0 0 0 0 0 0 0 0 0 0 0 0
##$ACBTFHI= (0..23)
0 600 365 92 365 93 0 0 0 0 0 0 0 0 0 0 0 0 0 0 0 0 0 0
##$ACBTFL= (0..23)
0 248 248 88 248 8 0 0 0 0 0 0 0 0 0 0 0 0 0 0 0 0 0 0
##$ACBTFLO= (0..23)
0 180 6 30 6 91 0 0 0 0 0 0 0 0 0 0 0 0 0 0 0 0 0 0
##$ACBTINP= (0..23)
0 2 1 7 3 0 0 0 0 0 0 0 0 0 0 0 0 0 0 0 0 0 0 0
##$ACBTOUT= (0..23)
0 1 2 3 1 1 0 0 0 0 0 0 0 0 0 0 0 0 0 0 0 0 0 0
##$ACBTPO= (0..23)
0 100000 300000 150000 300000 5000 0 0 0 0 0 0 0 0 0 0 0 0 0 0 0 0 0 0
##$ACBTPW= (0..23)
0 100 100 5 100 1000 0 0 0 0 0 0 0 0 0 0 0 0 0 0 0 0 0 0
##$ACBTSB= (0..23)
0 0 0 0 0 0 0 0 0 0 0 0 0 0 0 0 0 0 0 0 0 0 0 0
##$ACBTSDT= (0..23)
0 2 2 2 2 2 0 0 0 0 0 0 0 0 0 0 0 0 0 0 0 0 0 0
##$ACBTY= <no>
##$AMPDFLT= no
##$AQSBDCH= (0..95)
0 0 0 0 0 0 0 0 255 255 255 255 255 255 255 255 255 255 255 255 255 255
255 255 255 255 255 255 255 255 255 255 255 255 255 255 255 255 255 255
255 255 255 255 255 255 255 255 255 255 255 255 255 255 255 255 255 255
255 255 255 255 255 255 255 255 255 255 255 255 255 255 255 255 255 255
255 255 255 255 255 255 255 255 255 255 255 255 255 255 255 255 255 255
255 255
##$AQSBDHW= (0..95)
4 1 8 8 8 0 0 0 255 255 255 255 255 255 255 255 255 255 255 255 255 255
255 255 255 255 255 255 255 255 255 255 255 255 255 255 255 255 255 255
255 255 255 255 255 255 255 255 255 255 255 255 255 255 255 255 255 255
255 255 255 255 255 255 255 255 255 255 255 255 255 255 255 255 255 255
255 255 255 255 255 255 255 255 255 255 255 255 255 255 255 255 255 255
255 255
##$AQSBDID= (0..95)
82 88 83 83 83 80 66 66 255 255 255 255 255 255 255 255 255 255 255 255
255 255 255 255 255 255 255 255 255 255 255 255 255 255 255 255 255 255
255 255 255 255 255 255 255 255 255 255 255 255 255 255 255 255 255 255
255 255 255 255 255 255 255 255 255 255 255 255 255 255 255 255 255 255
255 255 255 255 255 255 255 255 255 255 255 255 255 255 255 255 255 255
255 255 255 255
##$AQSBDNO= (0..95)
1 1 1 2 3 1 1 1 255 255 255 255 255 255 255 255 255 255 255 255 255 255
255 255 255 255 255 255 255 255 255 255 255 255 255 255 255 255 255 255
255 255 255 255 255 255 255 255 255 255 255 255 255 255 255 255 255 255
255 255 255 255 255 255 255 255 255 255 255 255 255 255 255 255 255 255
255 255 255 255 255 255 255 255 255 255 255 255 255 255 255 255 255 255
255 255
##$AQSBDSL= (0..95)
2 3 4 5 6 21 255 1 255 255 255 255 255 255 255 255 255 255 255 255 255
255 255 255 255 255 255 255 255 255 255 255 255 255 255 255 255 255 255
255 255 255 255 255 255 255 255 255 255 255 255 255 255 255 255 255 255
255 255 255 255 255 255 255 255 255 255 255 255 255 255 255 255 255 255
255 255 255 255 255 255 255 255 255 255 255 255 255 255 255 255 255 255
255 255 255
##$AQSBDTY= (0..95)
66 192 25 25 25 207 209 7 255 255 255 255 255 255 255 255 255 255 255 255
255 255 255 255 255 255 255 255 255 255 255 255 255 255 255 255 255 255
255 255 255 255 255 255 255 255 255 255 255 255 255 255 255 255 255 255
255 255 255 255 255 255 255 255 255 255 255 255 255 255 255 255 255 255
255 255 255 255 255 255 255 255 255 255 255 255 255 255 255 255 255 255
255 255 255 255
##$AQSBUAD= (0..95)
16 52 36 37 38 33 32 32 255 255 255 255 255 255 255 255 255 255 255 255
255 255 255 255 255 255 255 255 255 255 255 255 255 255 255 255 255 255
255 255 255 255 255 255 255 255 255 255 255 255 255 255 255 255 255 255
255 255 255 255 255 255 255 255 255 255 255 255 255 255 255 255 255 255
255 255 255 255 255 255 255 255 255 255 255 255 255 255 255 255 255 255
255 255 255 255
##$AQSECL= (0..95)
5 2 2 2 2 1 3 255 255 255 255 255 255 255 255 255 255 255 255 255 255 255
255 255 255 255 255 255 255 255 255 255 255 255 255 255 255 255 255 255
255 255 255 255 255 255 255 255 255 255 255 255 255 255 255 255 255 255
255 255 255 255 255 255 255 255 255 255 255 255 255 255 255 255 255 255
255 255 255 255 255 255 255 255 255 255 255 255 255 255 255 255 255 255
255 255
##$AQSECLS= (0..95)
1 3 8 8 8 0 2 255 255 255 255 255 255 255 255 255 255 255 255 255 255 255
255 255 255 255 255 255 255 255 255 255 255 255 255 255 255 255 255 255
255 255 255 255 255 255 255 255 255 255 255 255 255 255 255 255 255 255
255 255 255 255 255 255 255 255 255 255 255 255 255 255 255 255 255 255
255 255 255 255 255 255 255 255 255 255 255 255 255 255 255 255 255 255
255 255
##$AQSETH1= <no>
##$AQSETH2= <no>
##$AQSSPLT= no
##$ATT19F= (0..1)
0 0
##$ATT1H= (0..1)
0 0
##$ATT3H= (0..1)
0 0
##$ATTX= (0..1)
0 0
##$ATTY= (0..1)
0 0
##$ATTZ= (0..1)
0 0
##$BACSAIR= yes
##$BACSCAP= 24
##$BACSDEL= 10
##$BACSFCM= no
##$BACSOPT= <>
##$BACSTY= <tty04>
##$BARPTY= <no>
##$BFREQ= 600.13
##$BGAETH= (0..9)
<no> <no> <no> <no> <no> <no> <no> <no> <no> <no>
##$BIRDS= yes
##$BMPC= 0
##$BMPCTY= <no>
##$BPSUTY= <no>
##$BSMS= 2
##$BSMS19FLock= no
##$BSMSETH= <149.236.99.20>
##$BSMSTY= <no>
##$BgaChFac2= (0..7)
0 0 0 0 0 0 0 0
##$BgaChMap= (0..7)
0 0 0 0 0 0 0 0
##$BgaChMaxv= (0..7)
0 0 0 0 0 0 0 0
##$BgaChRouting= (0..63)
0 0 0 0 0 0 0 0 0 0 0 0 0 0 0 0 0 0 0 0 0 0 0 0 0 0 0 0 0 0 0 0 0 0 0 0
0 0 0 0 0 0 0 0 0 0 0 0 0 0 0 0 0 0 0 0 0 0 0 0 0 0 0 0
##$BgaChShimMap= (0..7)
0 0 0 0 0 0 0 0
##$BgaChShimMaxv= (0..7)
0 0 0 0 0 0 0 0
##$Bla01Eth= <149.236.99.253>
##$Bla01Nam= <BLAX300 E 6-365MHZ INR>
##$Bla01PN= <W1345092>
##$Bla01SN= <0547>
##$Bla02Eth= <149.236.99.252>
##$Bla02Nam= <BLAXH2H300/100/150 E 200-600MHZ>
##$Bla02PN= <W1345096>
##$Bla02SN= <0876>
##$Bla03Eth= <149.236.99.20>
##$Bla03Nam= <BSMS/2 LOCK TRANSCEIVER 600>
##$Bla03PN= <Z109890>
##$Bla03SN= <00281>
##$Bla04Eth= <no>
##$Bla04Nam= <>
##$Bla04PN= <>
##$Bla04SN= <>
##$Bla05Eth= <no>
##$Bla05Nam= <>
##$Bla05PN= <>
##$Bla05SN= <>
##$Bla06Eth= <no>
##$Bla06Nam= <>
##$Bla06PN= <>
##$Bla06SN= <>
##$Bla07Eth= <no>
##$Bla07Nam= <>
##$Bla07PN= <>
##$Bla07SN= <>
##$Bla08Eth= <no>
##$Bla08Nam= <>
##$Bla08PN= <>
##$Bla08SN= <>
##$BlaEth= (0..9)
<149.236.99.93> <149.236.99.91> <149.236.99.20> <no> <no> <no> <no> <no>
<> <>
##$BlaNam= (0..9)
<BLAXH2H300/100/150 E 200-600MHZ > <BLAX300 E 6-365MHZ INR> <BSMS/2 LOCK TRANSCEIVER 600>
<> <> <> <> <> <> <>
##$BlaPN= (0..9)
<W1345096> <W1345092> <Z109890> <> <> <> <> <> <> <>
##$BlaSN= (0..9)
<0876> <0547> <00281> <> <> <> <> <> <> <>
##$BsmsAuxEth= <no>
##$CFASMOD= (0..7)
1 1 1 1 1 1 1 1
##$CFASMUL= (0..7)
1 1 1 1 1 1 1 1
##$CNFTXDR= (0..7)
6 6 6 0 0 0 0 0
##$COMDIG2= 0
##$CPDBTY= <no>
##$CRCOTY= <no>
##$CSW1= (0..31)
2 2 0 7 3 3 0 0 0 0 0 0 0 0 0 0 0 0 0 0 0 0 0 0 0 0 0 0 0 0 0 0
##$CSW2= (0..31)
1 1 0 0 0 0 0 0 0 0 0 0 0 0 0 0 0 0 0 0 0 0 0 0 0 0 0 0 0 0 0 0
##$CSWNUM= (0..7)
4 3 1 0 0 0 0 0
##$ConsolePnSn= <>
##$CryoCoolUnitEth= <no>
##$CryoProAccPnSn= <>
##$Ctb1Eth= <no>
##$CubeEth= (0..7)
<no> <no> <no> <no> <no> <no> <no> <no>
##$CustRegisterNo= <>
##$DATSTAT= no
##$DIGI140= (0..7)
0 0 0 0 0 0 0 0
##$DIGIB12= (0..7)
0 0 0 0 0 0 0 0
##$DIGIB16= (0..7)
0 0 0 0 0 0 0 0
##$DIGIFA= (0..7)
0 0 0 0 0 0 0 0
##$DIGIFOURIER= 0
##$DIGIHA= (0..7)
0 0 0 0 0 0 0 0
##$DIGIHAF= (0..7)
0 0 0 0 0 0 0 0
##$DIGIHRD= (0..7)
0 0 0 0 0 0 0 0
##$DIGIIA= (0..7)
0 0 0 0 0 0 0 0
##$DIGIO16= (0..7)
0 0 0 0 0 0 0 0
##$DIGISA= (0..7)
0 0 0 0 0 0 0 0
##$DIGISAF= (0..7)
0 0 0 0 0 0 0 0
##$DIGISL= (0..7)
0 0 0 0 0 0 0 0
##$DIGITYI= (0..7)
0 0 0 0 0 0 0 0
##$DIGITYP= (0..7)
0 0 0 0 0 0 0 0
##$DIGITZ= 0
##$DPPFAC= 1
##$DRMSETH= <no>
##$DRU= yes
##$DRUETH= (0..33)
<no> <149.236.99.89> <no> <no> <no> <no> <no> <no> <no> <no> <no> <no>
<no> <no> <no> <no> <no> <no> <no> <no> <no> <no> <no> <no> <no> <no> <no>
<no> <no> <no> <no> <no> <no> <>
##$Description= <AVANCE III 600>
##$DppType= 0
##$FCUMEM= (0..7)
16777208 16777208 16777208 0 0 0 0 0
##$FCUPAL= (0..7)
0 0 0 0 0 0 0 0
##$FGSVTY= <no>
##$FQMIX= 0
##$FUNCMOD= <>
##$FourPeriBdEth= <no>
##$FourShimBdEth= <no>
##$FourierPicsCon= no
##$GCUTYPE= 10
##$GCUTYPE2= 0
##$GPREDEL= 0
##$GPSCUTY= <no>
##$GRADRES= 5
##$GTUTY= <no>
##$GcConn= (0..1)
1 0
##$GradAmpGain= (0..7)
0 0 0 0 0 0 0 0
##$GradAmpMaxCurX= (0..7)
0 0 0 0 0 0 0 0
##$GradAmpMaxCurY= (0..7)
0 0 0 0 0 0 0 0
##$GradAmpMaxCurZ= (0..7)
9.99999904632568 0 0 0 0 0 0 0
##$GradAmpName= (0..7)
<GAB in BSMS> <> <> <> <> <> <> <>
##$GradAmpPN= (0..7)
<> <> <> <> <> <> <> <>
##$GradAmpSN= (0..7)
<> <> <> <> <> <> <> <>
##$GradAmpType= (0..7)
2 0 0 0 0 0 0 0
##$GradPowClkCtrl= 0
##$GradPowClkTime= 0
##$GradPowImax= 0
##$GradPowType= 0
##$GradPowVmax= 0
##$HDIETH= (0..5)
<> <no> <no> <no> <no> <>
##$HFAC= 3
##$HPCU= 0
##$HPCUTY= <no>
##$HPTXLP= (0..3)
-1 -1 -1 -1
##$HPTXPI= (0..3)
0 0 0 0
##$HPTXPO= (0..3)
0 0 0 0
##$HPTXTY= (0..3)
0 0 0 0
##$HpprCoverType= 1
##$IF451= 0
##$IFREQ= 1
##$INJPTY= <no>
##$INTFPR= 0
##$IPSOETH= <149.236.99.94>
##$IPSOTYPE= 1
##$LDUETH= (0..0)
<no>
##$LOCKCONF= <DLM>
##$LOCKTY= <no>
##$LOCSWID= 0
##$LOCSWIF= 0
##$LVDSSPLITETH= (0..5)
<> <no> <no> <no> <no> <>
##$Location= <CNR Pozzuoli Napoli>
##$M2FAC= 0
##$MAS= 0
##$MASETIME= 10
##$MASITIME= 10
##$MASTY= <no>
##$MAS_CT= 5
##$MAS_SG= 0
##$MAS_TO= 0
##$MEMPRM= 0
##$MHFAC= 0
##$MXFAC= 0
##$MagnCoilPnSn= <>
##$MagnDewarPnSn= <>
##$MasEth= <no>
##$NAMPD= (0..17)
<> <1H LNA> <XBB19F 2HS> <2H> <13C> <15N> <> <> <> <> <> <> <> <> <> <>
<> <>
##$NFCU= 3
##$NFRED= 0
##$NMRCH= 2
##$NMRMEM= 16384
##$NPSGU= 0
##$NRCU= 1
##$NROUT= 0
##$NSGU= 3
##$OrderNo= <10074492>
##$PAMPF1= (0..15)
75 24 64 96 80 80 0 0 0 0 0 0 0 0 0 0
##$PAMPF2= (0..15)
0 0 0 0 0 0 0 0 0 0 0 0 0 0 0 0
##$PAMPF3= (0..15)
0 0 0 0 0 0 0 0 0 0 0 0 0 0 0 0
##$PAMPF4= (0..15)
0 0 0 0 0 0 0 0 0 0 0 0 0 0 0 0
##$PAMPF5= (0..15)
0 0 0 0 0 0 0 0 0 0 0 0 0 0 0 0
##$PAMPF6= (0..15)
0 0 0 0 0 0 0 0 0 0 0 0 0 0 0 0
##$PAMPF7= (0..15)
0 0 0 0 0 0 0 0 0 0 0 0 0 0 0 0
##$PAMPF8= (0..15)
0 0 0 0 0 0 0 0 0 0 0 0 0 0 0 0
##$PH4= 0
##$PHF4TY= <no>
##$POWCHK= yes
##$PRAMD1= (0..7)
2 0 0 536870912 0 0 0 0
##$PRAMD10= (0..7)
0 0 0 0 0 0 0 0
##$PRAMD11= (0..7)
0 0 0 0 0 0 0 0
##$PRAMD12= (0..7)
0 0 0 0 0 0 0 0
##$PRAMD13= (0..7)
0 0 0 0 0 0 0 0
##$PRAMD14= (0..7)
0 0 0 0 0 0 0 0
##$PRAMD15= (0..7)
0 0 0 0 0 0 0 0
##$PRAMD16= (0..7)
0 0 0 0 0 0 0 0
##$PRAMD17= (0..7)
0 0 0 0 0 0 0 0
##$PRAMD18= (0..7)
0 0 0 0 0 0 0 0
##$PRAMD19= (0..7)
0 0 0 0 0 0 0 0
##$PRAMD2= (0..7)
2147483644 2131230719 2147483647 603979775 0 0 0 0
##$PRAMD20= (0..7)
0 0 0 0 0 0 0 0
##$PRAMD21= (0..7)
0 0 0 0 0 0 0 0
##$PRAMD3= (0..7)
0 1048576 0 536870912 0 1048576 0 536870912
##$PRAMD4= (0..7)
16777216 0 0 536870912 0 0 0 0
##$PRAMD5= (0..7)
0 0 4 536870912 0 0 0 0
##$PRAMD6= (0..7)
0 0 0 0 0 0 0 0
##$PRAMD7= (0..7)
0 0 0 0 0 0 0 0
##$PRAMD8= (0..7)
0 0 0 0 0 0 0 0
##$PRAMD9= (0..7)
0 0 0 0 0 0 0 0
##$PRAMLED= (0..1)
15 15
##$PRAMP= (0..9)
<> <tty10> <no> <no> <no> <no> <no> <no> <no> <>
##$PRAMPTP= 1
##$PREEMPTYPE= 0
##$PREPTY= <no>
##$PREREC= (0..15)
0 1 1 1 1 1 0 0 0 0 0 0 0 0 0 0
##$PRESHLD= 0
##$PTS160= -1
##$PTSA2X= (0..7)
0 0 0 0 0 0 0 0
##$PTSF2X= (0..7)
0 0 0 0 0 0 0 0
##$PTSFMX= (0..19)
643.52499 643.52499 643.52499 0 0 0 0 0 0 0 0 0 0 0 0 0 0 0 0 0
##$PULCHK= no
##$PerMagATempSens= no
##$PerMagEth= <no>
##$PerMagFluxSens= no
##$PerMagMTempSens= no
##$PramDutyCycPerc= (0..15)
2 2 2 2 2 0 0 0 0 0 0 0 0 0 0 0
##$PramPeakPowerW= (0..15)
100 500 500 500 500 0 0 0 0 0 0 0 0 0 0 0
##$PramPowerSwitch= (0..15)
0 0 0 0 0 0 0 0 0 0 0 0 0 0 0 0
##$PramPulWidthMs= (0..15)
0.02 0.1 0.1 0.1 0.1 0 0 0 0 0 0 0 0 0 0 0
##$PreampMod01PN= <Z003462>
##$PreampMod01SN= <00875>
##$PreampMod02PN= <Z003506>
##$PreampMod02SN= <01096>
##$PreampMod03PN= <Z003473>
##$PreampMod03SN= <00925>
##$PreampMod04PN= <Z003524>
##$PreampMod04SN= <00176>
##$PreampMod05PN= <Z003530>
##$PreampMod05SN= <00098>
##$PreampMod06PN= <>
##$PreampMod06SN= <>
##$PreampMod07PN= <>
##$PreampMod07SN= <>
##$PreampMod08PN= <>
##$PreampMod08SN= <>
##$PreampMod09PN= <>
##$PreampMod09SN= <>
##$PreampMod10PN= <>
##$PreampMod10SN= <>
##$PreampMod11PN= <>
##$PreampMod11SN= <>
##$PreampMod12PN= <>
##$PreampMod12SN= <>
##$PreampMod13PN= <>
##$PreampMod13SN= <>
##$PreampMod14PN= <>
##$PreampMod14SN= <>
##$PreampMod15PN= <>
##$PreampMod15SN= <>
##$PreampMod16PN= <>
##$PreampMod16SN= <>
##$PreampModBisDat= (0..15)
20120425 20120427 20120503 20030307 20030130 0 0 0 0 0 0 0 0 0 0 0
##$PreampModPN= (0..17)
<Z003462> <Z003506> <Z003473> <Z003524> <Z003530> <> <> <> <> <> <> <>
<> <> <> <> <> <>
##$PreampModSN= (0..17)
<00875> <01096> <00925> <00176> <00098> <> <> <> <> <> <> <> <> <> <> <>
<> <>
##$ProdigyEth= <no>
##$RCUCDS= (0..7)
0 0 0 0 0 0 0 0
##$RCUCFS= (0..7)
0 0 0 0 0 0 0 0
##$RCUCSS= (0..7)
0 0 0 0 0 0 0 0
##$RCUI2C1= (0..7)
0 0 0 0 0 0 0 0
##$RCUI2C2= (0..7)
0 0 0 0 0 0 0 0
##$RCUI2C3= (0..7)
0 0 0 0 0 0 0 0
##$RCUI2C4= (0..7)
0 0 0 0 0 0 0 0
##$RCUI2C5= (0..7)
0 0 0 0 0 0 0 0
##$RCUI2C6= (0..7)
0 0 0 0 0 0 0 0
##$RCUI2C7= (0..7)
0 0 0 0 0 0 0 0
##$RCUI2C8= (0..7)
0 0 0 0 0 0 0 0
##$RDCU= 0
##$RFSINPUT= (0..1)
0 0
##$RFSVTY= <no>
##$RGTYPE= (0..31)
9 0 0 0 0 0 0 0 0 0 0 0 0 0 0 0 0 0 0 0 0 0 0 0 0 0 0 0 0 0 0 0
##$RG_max= (0..31)
2050 -1 -1 -1 -1 -1 -1 -1 -1 -1 -1 -1 -1 -1 -1 -1 -1 -1 -1 -1 -1 -1 -1
-1 -1 -1 -1 -1 -1 -1 -1 -1
##$RG_min= (0..31)
0.25 -1 -1 -1 -1 -1 -1 -1 -1 -1 -1 -1 -1 -1 -1 -1 -1 -1 -1 -1 -1 -1 -1
-1 -1 -1 -1 -1 -1 -1 -1 -1
##$RG_tab1= (0..255)
0.25 0.28 0.32 0.35 0.4 0.44 0.5 0.56 0.64 0.7 0.8 0.89 1 1.12 1.28 1.4
1.6 1.78 2 2.25 2.56 2.8 3.2 3.56 4 4.5 5 5.6 6.35 7.12 8 9 10 11.3 12.7
14.2 16 18 20.2 22.6 25.4 28.5 32 36 40.3 45.2 50.8 57 64 71.8 80.6 90.5
101 114 128 144 161 181 203 228 256 287 322 362 406 456 512 575 645 724
812 912 1030 1150 1290 1440 1620 1820 2050 -1 -1 -1 -1 -1 -1 -1 -1 -1 -1
-1 -1 -1 -1 -1 -1 -1 -1 -1 -1 -1 -1 -1 -1 -1 -1 -1 -1 -1 -1 -1 -1 -1 -1
-1 -1 -1 -1 -1 -1 -1 -1 -1 -1 -1 -1 -1 -1 -1 -1 -1 -1 -1 -1 -1 -1 -1 -1
-1 -1 -1 -1 -1 -1 -1 -1 -1 -1 -1 -1 -1 -1 -1 -1 -1 -1 -1 -1 -1 -1 -1 -1
-1 -1 -1 -1 -1 -1 -1 -1 -1 -1 -1 -1 -1 -1 -1 -1 -1 -1 -1 -1 -1 -1 -1 -1
-1 -1 -1 -1 -1 -1 -1 -1 -1 -1 -1 -1 -1 -1 -1 -1 -1 -1 -1 -1 -1 -1 -1 -1
-1 -1 -1 -1 -1 -1 -1 -1 -1 -1 -1 -1 -1 -1 -1 -1 -1 -1 -1 -1 -1 -1 -1 -1
-1 -1 -1 -1 -1 -1 -1 -1 -1 -1 -1 -1 -1 -1 -1 -1 -1 -1 -1 -1 -1 -1 -1
##$RG_tab2= (0..255)
-1 -1 -1 -1 -1 -1 -1 -1 -1 -1 -1 -1 -1 -1 -1 -1 -1 -1 -1 -1 -1 -1 -1 -1
-1 -1 -1 -1 -1 -1 -1 -1 -1 -1 -1 -1 -1 -1 -1 -1 -1 -1 -1 -1 -1 -1 -1 -1
-1 -1 -1 -1 -1 -1 -1 -1 -1 -1 -1 -1 -1 -1 -1 -1 -1 -1 -1 -1 -1 -1 -1 -1
-1 -1 -1 -1 -1 -1 -1 -1 -1 -1 -1 -1 -1 -1 -1 -1 -1 -1 -1 -1 -1 -1 -1 -1
-1 -1 -1 -1 -1 -1 -1 -1 -1 -1 -1 -1 -1 -1 -1 -1 -1 -1 -1 -1 -1 -1 -1 -1
-1 -1 -1 -1 -1 -1 -1 -1 -1 -1 -1 -1 -1 -1 -1 -1 -1 -1 -1 -1 -1 -1 -1 -1
-1 -1 -1 -1 -1 -1 -1 -1 -1 -1 -1 -1 -1 -1 -1 -1 -1 -1 -1 -1 -1 -1 -1 -1
-1 -1 -1 -1 -1 -1 -1 -1 -1 -1 -1 -1 -1 -1 -1 -1 -1 -1 -1 -1 -1 -1 -1 -1
-1 -1 -1 -1 -1 -1 -1 -1 -1 -1 -1 -1 -1 -1 -1 -1 -1 -1 -1 -1 -1 -1 -1 -1
-1 -1 -1 -1 -1 -1 -1 -1 -1 -1 -1 -1 -1 -1 -1 -1 -1 -1 -1 -1 -1 -1 -1 -1
-1 -1 -1 -1 -1 -1 -1 -1 -1 -1 -1 -1 -1 -1 -1 -1
##$RG_tab3= (0..255)
-1 -1 -1 -1 -1 -1 -1 -1 -1 -1 -1 -1 -1 -1 -1 -1 -1 -1 -1 -1 -1 -1 -1 -1
-1 -1 -1 -1 -1 -1 -1 -1 -1 -1 -1 -1 -1 -1 -1 -1 -1 -1 -1 -1 -1 -1 -1 -1
-1 -1 -1 -1 -1 -1 -1 -1 -1 -1 -1 -1 -1 -1 -1 -1 -1 -1 -1 -1 -1 -1 -1 -1
-1 -1 -1 -1 -1 -1 -1 -1 -1 -1 -1 -1 -1 -1 -1 -1 -1 -1 -1 -1 -1 -1 -1 -1
-1 -1 -1 -1 -1 -1 -1 -1 -1 -1 -1 -1 -1 -1 -1 -1 -1 -1 -1 -1 -1 -1 -1 -1
-1 -1 -1 -1 -1 -1 -1 -1 -1 -1 -1 -1 -1 -1 -1 -1 -1 -1 -1 -1 -1 -1 -1 -1
-1 -1 -1 -1 -1 -1 -1 -1 -1 -1 -1 -1 -1 -1 -1 -1 -1 -1 -1 -1 -1 -1 -1 -1
-1 -1 -1 -1 -1 -1 -1 -1 -1 -1 -1 -1 -1 -1 -1 -1 -1 -1 -1 -1 -1 -1 -1 -1
-1 -1 -1 -1 -1 -1 -1 -1 -1 -1 -1 -1 -1 -1 -1 -1 -1 -1 -1 -1 -1 -1 -1 -1
-1 -1 -1 -1 -1 -1 -1 -1 -1 -1 -1 -1 -1 -1 -1 -1 -1 -1 -1 -1 -1 -1 -1 -1
-1 -1 -1 -1 -1 -1 -1 -1 -1 -1 -1 -1 -1 -1 -1 -1
##$RG_tab4= (0..255)
-1 -1 -1 -1 -1 -1 -1 -1 -1 -1 -1 -1 -1 -1 -1 -1 -1 -1 -1 -1 -1 -1 -1 -1
-1 -1 -1 -1 -1 -1 -1 -1 -1 -1 -1 -1 -1 -1 -1 -1 -1 -1 -1 -1 -1 -1 -1 -1
-1 -1 -1 -1 -1 -1 -1 -1 -1 -1 -1 -1 -1 -1 -1 -1 -1 -1 -1 -1 -1 -1 -1 -1
-1 -1 -1 -1 -1 -1 -1 -1 -1 -1 -1 -1 -1 -1 -1 -1 -1 -1 -1 -1 -1 -1 -1 -1
-1 -1 -1 -1 -1 -1 -1 -1 -1 -1 -1 -1 -1 -1 -1 -1 -1 -1 -1 -1 -1 -1 -1 -1
-1 -1 -1 -1 -1 -1 -1 -1 -1 -1 -1 -1 -1 -1 -1 -1 -1 -1 -1 -1 -1 -1 -1 -1
-1 -1 -1 -1 -1 -1 -1 -1 -1 -1 -1 -1 -1 -1 -1 -1 -1 -1 -1 -1 -1 -1 -1 -1
-1 -1 -1 -1 -1 -1 -1 -1 -1 -1 -1 -1 -1 -1 -1 -1 -1 -1 -1 -1 -1 -1 -1 -1
-1 -1 -1 -1 -1 -1 -1 -1 -1 -1 -1 -1 -1 -1 -1 -1 -1 -1 -1 -1 -1 -1 -1 -1
-1 -1 -1 -1 -1 -1 -1 -1 -1 -1 -1 -1 -1 -1 -1 -1 -1 -1 -1 -1 -1 -1 -1 -1
-1 -1 -1 -1 -1 -1 -1 -1 -1 -1 -1 -1 -1 -1 -1 -1
##$RG_tab5= (0..255)
-1 -1 -1 -1 -1 -1 -1 -1 -1 -1 -1 -1 -1 -1 -1 -1 -1 -1 -1 -1 -1 -1 -1 -1
-1 -1 -1 -1 -1 -1 -1 -1 -1 -1 -1 -1 -1 -1 -1 -1 -1 -1 -1 -1 -1 -1 -1 -1
-1 -1 -1 -1 -1 -1 -1 -1 -1 -1 -1 -1 -1 -1 -1 -1 -1 -1 -1 -1 -1 -1 -1 -1
-1 -1 -1 -1 -1 -1 -1 -1 -1 -1 -1 -1 -1 -1 -1 -1 -1 -1 -1 -1 -1 -1 -1 -1
-1 -1 -1 -1 -1 -1 -1 -1 -1 -1 -1 -1 -1 -1 -1 -1 -1 -1 -1 -1 -1 -1 -1 -1
-1 -1 -1 -1 -1 -1 -1 -1 -1 -1 -1 -1 -1 -1 -1 -1 -1 -1 -1 -1 -1 -1 -1 -1
-1 -1 -1 -1 -1 -1 -1 -1 -1 -1 -1 -1 -1 -1 -1 -1 -1 -1 -1 -1 -1 -1 -1 -1
-1 -1 -1 -1 -1 -1 -1 -1 -1 -1 -1 -1 -1 -1 -1 -1 -1 -1 -1 -1 -1 -1 -1 -1
-1 -1 -1 -1 -1 -1 -1 -1 -1 -1 -1 -1 -1 -1 -1 -1 -1 -1 -1 -1 -1 -1 -1 -1
-1 -1 -1 -1 -1 -1 -1 -1 -1 -1 -1 -1 -1 -1 -1 -1 -1 -1 -1 -1 -1 -1 -1 -1
-1 -1 -1 -1 -1 -1 -1 -1 -1 -1 -1 -1 -1 -1 -1 -1
##$RG_tab6= (0..255)
-1 -1 -1 -1 -1 -1 -1 -1 -1 -1 -1 -1 -1 -1 -1 -1 -1 -1 -1 -1 -1 -1 -1 -1
-1 -1 -1 -1 -1 -1 -1 -1 -1 -1 -1 -1 -1 -1 -1 -1 -1 -1 -1 -1 -1 -1 -1 -1
-1 -1 -1 -1 -1 -1 -1 -1 -1 -1 -1 -1 -1 -1 -1 -1 -1 -1 -1 -1 -1 -1 -1 -1
-1 -1 -1 -1 -1 -1 -1 -1 -1 -1 -1 -1 -1 -1 -1 -1 -1 -1 -1 -1 -1 -1 -1 -1
-1 -1 -1 -1 -1 -1 -1 -1 -1 -1 -1 -1 -1 -1 -1 -1 -1 -1 -1 -1 -1 -1 -1 -1
-1 -1 -1 -1 -1 -1 -1 -1 -1 -1 -1 -1 -1 -1 -1 -1 -1 -1 -1 -1 -1 -1 -1 -1
-1 -1 -1 -1 -1 -1 -1 -1 -1 -1 -1 -1 -1 -1 -1 -1 -1 -1 -1 -1 -1 -1 -1 -1
-1 -1 -1 -1 -1 -1 -1 -1 -1 -1 -1 -1 -1 -1 -1 -1 -1 -1 -1 -1 -1 -1 -1 -1
-1 -1 -1 -1 -1 -1 -1 -1 -1 -1 -1 -1 -1 -1 -1 -1 -1 -1 -1 -1 -1 -1 -1 -1
-1 -1 -1 -1 -1 -1 -1 -1 -1 -1 -1 -1 -1 -1 -1 -1 -1 -1 -1 -1 -1 -1 -1 -1
-1 -1 -1 -1 -1 -1 -1 -1 -1 -1 -1 -1 -1 -1 -1 -1
##$RG_tab7= (0..255)
-1 -1 -1 -1 -1 -1 -1 -1 -1 -1 -1 -1 -1 -1 -1 -1 -1 -1 -1 -1 -1 -1 -1 -1
-1 -1 -1 -1 -1 -1 -1 -1 -1 -1 -1 -1 -1 -1 -1 -1 -1 -1 -1 -1 -1 -1 -1 -1
-1 -1 -1 -1 -1 -1 -1 -1 -1 -1 -1 -1 -1 -1 -1 -1 -1 -1 -1 -1 -1 -1 -1 -1
-1 -1 -1 -1 -1 -1 -1 -1 -1 -1 -1 -1 -1 -1 -1 -1 -1 -1 -1 -1 -1 -1 -1 -1
-1 -1 -1 -1 -1 -1 -1 -1 -1 -1 -1 -1 -1 -1 -1 -1 -1 -1 -1 -1 -1 -1 -1 -1
-1 -1 -1 -1 -1 -1 -1 -1 -1 -1 -1 -1 -1 -1 -1 -1 -1 -1 -1 -1 -1 -1 -1 -1
-1 -1 -1 -1 -1 -1 -1 -1 -1 -1 -1 -1 -1 -1 -1 -1 -1 -1 -1 -1 -1 -1 -1 -1
-1 -1 -1 -1 -1 -1 -1 -1 -1 -1 -1 -1 -1 -1 -1 -1 -1 -1 -1 -1 -1 -1 -1 -1
-1 -1 -1 -1 -1 -1 -1 -1 -1 -1 -1 -1 -1 -1 -1 -1 -1 -1 -1 -1 -1 -1 -1 -1
-1 -1 -1 -1 -1 -1 -1 -1 -1 -1 -1 -1 -1 -1 -1 -1 -1 -1 -1 -1 -1 -1 -1 -1
-1 -1 -1 -1 -1 -1 -1 -1 -1 -1 -1 -1 -1 -1 -1 -1
##$RG_tab8= (0..255)
-1 -1 -1 -1 -1 -1 -1 -1 -1 -1 -1 -1 -1 -1 -1 -1 -1 -1 -1 -1 -1 -1 -1 -1
-1 -1 -1 -1 -1 -1 -1 -1 -1 -1 -1 -1 -1 -1 -1 -1 -1 -1 -1 -1 -1 -1 -1 -1
-1 -1 -1 -1 -1 -1 -1 -1 -1 -1 -1 -1 -1 -1 -1 -1 -1 -1 -1 -1 -1 -1 -1 -1
-1 -1 -1 -1 -1 -1 -1 -1 -1 -1 -1 -1 -1 -1 -1 -1 -1 -1 -1 -1 -1 -1 -1 -1
-1 -1 -1 -1 -1 -1 -1 -1 -1 -1 -1 -1 -1 -1 -1 -1 -1 -1 -1 -1 -1 -1 -1 -1
-1 -1 -1 -1 -1 -1 -1 -1 -1 -1 -1 -1 -1 -1 -1 -1 -1 -1 -1 -1 -1 -1 -1 -1
-1 -1 -1 -1 -1 -1 -1 -1 -1 -1 -1 -1 -1 -1 -1 -1 -1 -1 -1 -1 -1 -1 -1 -1
-1 -1 -1 -1 -1 -1 -1 -1 -1 -1 -1 -1 -1 -1 -1 -1 -1 -1 -1 -1 -1 -1 -1 -1
-1 -1 -1 -1 -1 -1 -1 -1 -1 -1 -1 -1 -1 -1 -1 -1 -1 -1 -1 -1 -1 -1 -1 -1
-1 -1 -1 -1 -1 -1 -1 -1 -1 -1 -1 -1 -1 -1 -1 -1 -1 -1 -1 -1 -1 -1 -1 -1
-1 -1 -1 -1 -1 -1 -1 -1 -1 -1 -1 -1 -1 -1 -1 -1
##$RG_tabA= (0..255)
0.25 0.28 0.32 0.35 0.4 0.44 0.5 0.56 0.64 0.7 0.8 0.89 1 1.12 1.28 1.4
1.6 1.78 2 2.25 2.56 2.8 3.2 3.56 4 4.5 5 5.6 6.35 7.12 8 9 10 11.3 12.7
14.2 16 18 20.2 22.6 25.4 28.5 32 36 40.3 45.2 50.8 57 64 71.8 80.6 90.5
101 114 128 144 161 181 203 228 256 287 322 362 406 456 512 575 645 724
812 912 1030 1150 1290 1440 1620 1820 2050 -1 -1 -1 -1 -1 -1 -1 -1 -1 -1
-1 -1 -1 -1 -1 -1 -1 -1 -1 -1 -1 -1 -1 -1 -1 -1 -1 -1 -1 -1 -1 -1 -1 -1
-1 -1 -1 -1 -1 -1 -1 -1 -1 -1 -1 -1 -1 -1 -1 -1 -1 -1 -1 -1 -1 -1 -1 -1
-1 -1 -1 -1 -1 -1 -1 -1 -1 -1 -1 -1 -1 -1 -1 -1 -1 -1 -1 -1 -1 -1 -1 -1
-1 -1 -1 -1 -1 -1 -1 -1 -1 -1 -1 -1 -1 -1 -1 -1 -1 -1 -1 -1 -1 -1 -1 -1
-1 -1 -1 -1 -1 -1 -1 -1 -1 -1 -1 -1 -1 -1 -1 -1 -1 -1 -1 -1 -1 -1 -1 -1
-1 -1 -1 -1 -1 -1 -1 -1 -1 -1 -1 -1 -1 -1 -1 -1 -1 -1 -1 -1 -1 -1 -1 -1
-1 -1 -1 -1 -1 -1 -1 -1 -1 -1 -1 -1 -1 -1 -1 -1 -1 -1 -1 -1 -1 -1 -1
##$ROBOTTY= <no>
##$ROUT14= (0..7)
0 0 0 0 0 0 0 0
##$ROUTER= -1
##$RX22TY= <no>
##$RXFMAX= (0..7)
647.5 -1 -1 -1 -1 -1 -1 -1
##$RXFMIN= (0..7)
5 -1 -1 -1 -1 -1 -1 -1
##$RXINTLV= (0..7)
1 0 0 0 0 0 0 0
##$RXMSTY= <no>
##$RockSwitchEth= <no>
##$SCMTY= <no>
##$SGUC1= (0..15)
17 18 33 0 0 0 0 0 0 0 0 0 0 0 0 0
##$SGUC2= (0..15)
34 256 20 0 0 0 0 0 0 0 0 0 0 0 0 0
##$SLCBCONF= <SHNV>
##$SPECTR= 10
##$SY2FLAG= 0
##$SYNCTRIG= 11
##$SamChgEth= (0..3)
<no> <no> <no> <no>
##$ServiceNo= <>
##$Sgu1PowerLevels= (0..7)
0 0 0 0 0 0 0 0
##$Sgu2PowerLevels= (0..7)
0 0 0 0 0 0 0 0
##$Sgu3PowerLevels= (0..7)
0 0 0 0 0 0 0 0
##$Sgu4PowerLevels= (0..7)
0 0 0 0 0 0 0 0
##$Sgu5PowerLevels= (0..7)
0 0 0 0 0 0 0 0
##$Sgu6PowerLevels= (0..7)
0 0 0 0 0 0 0 0
##$Sgu7PowerLevels= (0..7)
0 0 0 0 0 0 0 0
##$Sgu8PowerLevels= (0..7)
0 0 0 0 0 0 0 0
##$SguType= 2
##$ShimMaxVal= 32760
##$ShimPow1Ch2Sh= (0..38)
0 0 0 0 0 0 0 0 0 0 0 0 0 0 0 0 0 0 0 0 0 0 0 0 0 0 0 0 0 0 0 0 0 0 0 0
0 0 0
##$ShimPow1Imax= (0..38)
0 0 0 0 0 0 0 0 0 0 0 0 0 0 0 0 0 0 0 0 0 0 0 0 0 0 0 0 0 0 0 0 0 0 0 0
0 0 0
##$ShimPow1NChan= 0
##$ShimPow1TotIMax= 0
##$ShimPow1Vmax= (0..38)
0 0 0 0 0 0 0 0 0 0 0 0 0 0 0 0 0 0 0 0 0 0 0 0 0 0 0 0 0 0 0 0 0 0 0 0
0 0 0
##$ShimPow2Ch2Sh= (0..38)
0 0 0 0 0 0 0 0 0 0 0 0 0 0 0 0 0 0 0 0 0 0 0 0 0 0 0 0 0 0 0 0 0 0 0 0
0 0 0
##$ShimPow2Imax= (0..38)
0 0 0 0 0 0 0 0 0 0 0 0 0 0 0 0 0 0 0 0 0 0 0 0 0 0 0 0 0 0 0 0 0 0 0 0
0 0 0
##$ShimPow2NChan= 0
##$ShimPow2TotIMax= 0
##$ShimPow2Vmax= (0..38)
0 0 0 0 0 0 0 0 0 0 0 0 0 0 0 0 0 0 0 0 0 0 0 0 0 0 0 0 0 0 0 0 0 0 0 0
0 0 0
##$ShimPow3Ch2Sh= (0..38)
0 0 0 0 0 0 0 0 0 0 0 0 0 0 0 0 0 0 0 0 0 0 0 0 0 0 0 0 0 0 0 0 0 0 0 0
0 0 0
##$ShimPow3Imax= (0..38)
0 0 0 0 0 0 0 0 0 0 0 0 0 0 0 0 0 0 0 0 0 0 0 0 0 0 0 0 0 0 0 0 0 0 0 0
0 0 0
##$ShimPow3NChan= 0
##$ShimPow3TotIMax= 0
##$ShimPow3Vmax= (0..38)
0 0 0 0 0 0 0 0 0 0 0 0 0 0 0 0 0 0 0 0 0 0 0 0 0 0 0 0 0 0 0 0 0 0 0 0
0 0 0
##$ShimPow4Ch2Sh= (0..38)
0 0 0 0 0 0 0 0 0 0 0 0 0 0 0 0 0 0 0 0 0 0 0 0 0 0 0 0 0 0 0 0 0 0 0 0
0 0 0
##$ShimPow4Imax= (0..38)
0 0 0 0 0 0 0 0 0 0 0 0 0 0 0 0 0 0 0 0 0 0 0 0 0 0 0 0 0 0 0 0 0 0 0 0
0 0 0
##$ShimPow4NChan= 0
##$ShimPow4TotIMax= 0
##$ShimPow4Vmax= (0..38)
0 0 0 0 0 0 0 0 0 0 0 0 0 0 0 0 0 0 0 0 0 0 0 0 0 0 0 0 0 0 0 0 0 0 0 0
0 0 0
##$ShimPowMaxUA= (0..63)
130000 130000 130000 130000 130000 130000 130000 130000 130000 130000 130000
130000 130000 130000 130000 130000 130000 130000 130000 130000 130000 130000
130000 130000 130000 130000 130000 130000 130000 130000 130000 130000 130000
130000 130000 130000 130000 130000 130000 130000 0 0 0 0 0 0 0 0 0 0 0
0 0 0 0 0 0 0 0 0 0 0 0 0
##$ShimPowMaxUC= (0..63)
130000 130000 130000 130000 130000 130000 130000 130000 130000 130000 130000
130000 130000 130000 130000 130000 130000 130000 130000 130000 130000 130000
130000 130000 130000 130000 130000 130000 130000 130000 130000 130000 130000
130000 130000 130000 130000 130000 130000 130000 0 0 0 0 0 0 0 0 0 0 0
0 0 0 0 0 0 0 0 0 0 0 0 0
##$ShimPowMaxUG= (0..63)
524287 524287 524287 524287 524287 524287 524287 524287 524287 524287 524287
524287 524287 524287 524287 524287 524287 524287 524287 524287 524287 524287
524287 524287 524287 524287 524287 524287 524287 524287 524287 524287 524287
524287 524287 524287 524287 524287 524287 0 0 0 0 0 0 0 0 0 0 0 0 0 0 0
0 0 0 0 0 0 0 0 0 0
##$ShimPowNum= 0
##$ShimPowRcbType= 3
##$ShimPowRes= (0..63)
1e-20 1e-20 1e-20 1e-20 1e-20 1e-20 1e-20 1e-20 1e-20 1e-20 1e-20 1e-20
1e-20 1e-20 1e-20 1e-20 1e-20 1e-20 1e-20 1e-20 1e-20 1e-20 1e-20 1e-20
1e-20 1e-20 1e-20 1e-20 1e-20 1e-20 1e-20 1e-20 1e-20 1e-20 1e-20 1e-20
1e-20 1e-20 1e-20 1e-20 0 0 0 0 0 0 0 0 0 0 0 0 0 0 0 0 0 0 0 0 0 0 0 0
##$ShimPowRng0= (0..63)
1 1 1 1 1 1 1 1 1 1 1 1 1 1 1 1 1 1 1 1 1 1 1 1 1 1 1 1 1 1 1 1 1 1 1 1
1 1 1 1 0 0 0 0 0 0 0 0 0 0 0 0 0 0 0 0 0 0 0 0 0 0 0 0
##$ShimPowRng1= (0..63)
1 1 1 1 1 1 1 1 1 1 1 1 1 1 1 1 1 1 1 1 1 1 1 1 1 1 1 1 1 1 1 1 1 1 1 1
1 1 1 1 0 0 0 0 0 0 0 0 0 0 0 0 0 0 0 0 0 0 0 0 0 0 0 0
##$ShimPowRng2= (0..63)
1 1 1 1 1 1 1 1 1 1 1 1 1 1 1 1 1 1 1 1 1 1 1 1 1 1 1 1 1 1 1 1 1 1 1 1
1 1 1 1 0 0 0 0 0 0 0 0 0 0 0 0 0 0 0 0 0 0 0 0 0 0 0 0
##$ShimPowRng3= (0..63)
1 1 1 1 1 1 1 1 1 1 1 1 1 1 1 1 1 1 1 1 1 1 1 1 1 1 1 1 1 1 1 1 1 1 1 1
1 1 1 1 0 0 0 0 0 0 0 0 0 0 0 0 0 0 0 0 0 0 0 0 0 0 0 0
##$ShimPowType1= 0
##$ShimPowType2= 0
##$ShimPowType3= 0
##$ShimPowType4= 0
##$ShimSysAngle= <>
##$ShimSysFunc= (0..63)
1 2 3 4 5 6 7 8 9 10 0 37 38 35 16 15 14 13 12 11 28 27 26 25 24 23 36
22 30 29 20 21 34 33 32 31 17 18 19 0 0 0 0 0 0 0 0 0 0 0 0 0 0 0 0 0 0
0 0 0 0 0 0 0
##$ShimSysMatId= <no>
##$ShimSysMatrix= 1
##$ShimSysOffset= <>
##$ShimSysType= 4
##$ShimUnit= 0
##$TFXNUM= 0
##$TOSITY= <no>
##$TRIPLO2= 0
##$VTU= 2
##$VTUETH= <149.236.99.20>
##$VTUTY= <no>
##$WBREFAM= (0..15)
100 100 100 100 100 100 100 100 100 100 100 100 100 100 100 100
##$WBREFLM= (0..15)
0 0 0 0 0 0 0 0 0 0 0 0 0 0 0 0
##$WBREFPH= (0..15)
0 0 0 0 0 0 0 0 0 0 0 0 0 0 0 0
##$WBSGU= (0..15)
0 0 0 0 0 0 0 0 0 0 0 0 0 0 0 0
##$XFAC= 2
##END=
