# Supplementary material for: Gigobolins A–C, New Ophiobolins with Anticancer Activity from the Phytopathogenic Fungus Drechslera gigantea
Source: J Nat Prod. 2026 Feb 27;89(3):864–72. doi: 10.1021/acs.jnatprod.5c01414 (PMC13036769; doi:10.1021/acs.jnatprod.5c01414)
Supplement: Supplementary file 3 [file np5c01414_si_003.zip › Gigobolin B_NMR_RAW_DATA/HMBC_Gigo B/pdata/1/auditp.txt]

##TITLE= Audit trail, TopSpin 3.6.0
##JCAMPDX= 5.01
##ORIGIN= Bruker BioSpin GmbH
##OWNER= nmrsu
$$ /opt/data/current/MG-EV-OPHIO-13-P2/4/pdata/1/auditp.txt
##AUDIT TRAIL=  $$ (NUMBER, WHEN, WHO, WHERE, PROCESS, VERSION, WHAT)
(   1,<2025-02-18 22:37:23.032 +0100>,<nmrsu>,<av600>,<go4>,<TopSpin 3.6.0>,
      <created by zg
	started at 2025-02-18 17:06:36.586 +0100,
	POWCHK enabled, PULCHK disabled,
       configuration hash MD5:
       79 AB F8 1E 1A C8 79 51 C8 AE A6 51 24 72 6C 82
       data hash MD5: 2K * 256
       EB 58 7A EB 59 7F 3F AC AF 6F D4 96 6B EF 62 38>)
(   2,<2025-02-18 22:37:23.058 +0100>,<nmrsu>,<av600>,<audit>,<TopSpin 3.6.0>,
      <user comment:
       ICON-NMR User ID: nmrsu
       data hash MD5: 2K * 256
       EB 58 7A EB 59 7F 3F AC AF 6F D4 96 6B EF 62 38>)
(   3,<2025-02-18 22:37:23.829 +0100>,<nmrsu>,<av600>,<proc2d>,<TopSpin 3.6.0>,
      <Start of raw data processing
       xfb same F2: SI = 2K WDW = 4 SSB = 0 FT_mod = 6 PKNL = 1 F1: SI = 2K ME_mod = 2 NCOEF = 32 WDW = 4 SSB = 0 FT_mod = 6 FCOR = 0.5 PH_mod = 2
       data hash MD5: 2K * 2K
       8A DA 56 DE 3C F3 7F F9 16 7D 28 2D 35 B1 F1 79>)
(   4,<2025-02-18 22:37:24.183 +0100>,<nmrsu>,<av600>,<proc2d>,<TopSpin 3.6.0>,
      <abs2 F2: ABSG = 5 ABSF1 = 12.0246 ABSF2 = -2.001542
       data hash MD5: 2K * 2K
       8E 5F 78 38 03 98 37 B8 A4 53 FD AE D8 0B 1C 69>)
(   5,<2025-02-18 22:37:24.480 +0100>,<nmrsu>,<av600>,<proc2d>,<TopSpin 3.6.0>,
      <abs1 F1: ABSG = 5 ABSF1 = 275.5344 ABSF2 = -43.06128
       data hash MD5: 2K * 2K
       1C C2 8E D7 64 28 81 63 CD AB E1 7A 6D 31 C1 84>)
##END=

$$ hash MD5
$$ 49 F0 BA 14 FB 68 B1 FC 75 AD 8E 2A 0C 90 67 E1
