# Supplementary material for: Gigobolins A–C, New Ophiobolins with Anticancer Activity from the Phytopathogenic Fungus Drechslera gigantea
Source: J Nat Prod. 2026 Feb 27;89(3):864–72. doi: 10.1021/acs.jnatprod.5c01414 (PMC13036769; doi:10.1021/acs.jnatprod.5c01414)
Supplement: Supplementary file 3 [file np5c01414_si_003.zip › Gigobolin B_NMR_RAW_DATA/HMBC_Gigo B/pdata/1/outd]

##TITLE= Parameter file, TopSpin 3.6.0
##JCAMPDX= 5.0
##DATATYPE= Parameter Values
##NPOINTS= 1	$$ modification sequence number
##ORIGIN= Bruker BioSpin GmbH
##OWNER= nmrsu
$$ 2025-02-18 16:47:39.604 +0100  nmrsu@av600
$$ /opt/topspin3.6.0/prog/curdir/changer/inmrchanger/Feb11-2025-1211-nmrsu/17/17.53/data/nmr/MG-EV-OPHIO-13-P2/4/pdata/1/outd
$$ process /opt/topspin3.6.0/prog/mod/xwish3
##$CURPLOT= <HP_LaserJet_1022n>
##$CURPRIN= <$HP_LaserJet_1022n>
##$DFORMAT= <normdp>
##$LAYOUT= <+/2D_inv.xwp>
##$LFORMAT= <normlp>
##$PFORMAT= <normpl>
##END=
