# Supplementary material for: Gigobolins A–C, New Ophiobolins with Anticancer Activity from the Phytopathogenic Fungus Drechslera gigantea
Source: J Nat Prod. 2026 Feb 27;89(3):864–72. doi: 10.1021/acs.jnatprod.5c01414 (PMC13036769; doi:10.1021/acs.jnatprod.5c01414)
Supplement: Supplementary file 3 [file np5c01414_si_003.zip › Gigobolin B_NMR_RAW_DATA/HMBC_Gigo B/pdata/98/auditp.txt]

##TITLE= Audit trail, TopSpin 3.6.0
##JCAMPDX= 5.01
##ORIGIN= Bruker BioSpin GmbH
##OWNER= nmrsu
$$ /opt/data/current/MG-EV-OPHIO-13-P2/4/pdata/98/auditp.txt
##AUDIT TRAIL=  $$ (NUMBER, WHEN, WHO, WHERE, PROCESS, VERSION, WHAT)
(   1,<2025-02-18 22:37:24.517 +0100>,<nmrsu>,<av600>,<mvrow>,<TopSpin 3.6.0>,
      <rhpp from
       1 4 "MG-EV-OPHIO-13-P2" "/opt/data/current"
       data hash MD5: 2K
       65 98 5F 72 62 79 63 9B 8D 9C B8 5E 0E FD 0D D2>)
##END=

$$ hash MD5
$$ 8F 58 B9 8B 34 8F 75 12 06 02 97 E3 FE 1C FC 1A
