# Supplementary material for: Gigobolins A–C, New Ophiobolins with Anticancer Activity from the Phytopathogenic Fungus Drechslera gigantea
Source: J Nat Prod. 2026 Feb 27;89(3):864–72. doi: 10.1021/acs.jnatprod.5c01414 (PMC13036769; doi:10.1021/acs.jnatprod.5c01414)
Supplement: Supplementary file 3 [file np5c01414_si_003.zip › Gigobolin B_NMR_RAW_DATA/HMBC_Gigo B/pdata/99/auditp.txt]

##TITLE= Audit trail, TopSpin 3.6.0
##JCAMPDX= 5.01
##ORIGIN= Bruker BioSpin GmbH
##OWNER= nmrsu
$$ /opt/data/current/MG-EV-OPHIO-13-P2/4/pdata/99/auditp.txt
##AUDIT TRAIL=  $$ (NUMBER, WHEN, WHO, WHERE, PROCESS, VERSION, WHAT)
(   1,<2025-02-18 22:37:24.574 +0100>,<nmrsu>,<av600>,<mvrow>,<TopSpin 3.6.0>,
      <rvpp from
       1 4 "MG-EV-OPHIO-13-P2" "/opt/data/current"
       data hash MD5: 2K
       64 C7 46 C3 3E 9F 75 70 93 0C FA C3 13 36 0B 17>)
##END=

$$ hash MD5
$$ EB 36 07 25 A1 55 4F A0 D2 D3 61 5B 45 C7 B7 2E
