# Supplementary material for: Gigobolins A–C, New Ophiobolins with Anticancer Activity from the Phytopathogenic Fungus Drechslera gigantea
Source: J Nat Prod. 2026 Feb 27;89(3):864–72. doi: 10.1021/acs.jnatprod.5c01414 (PMC13036769; doi:10.1021/acs.jnatprod.5c01414)
Supplement: Supplementary file 3 [file np5c01414_si_003.zip › Gigobolin B_NMR_RAW_DATA/HMBC_Gigo B/pdata/99/parm.txt]

Current Data Parameters
NAME     MG-EV-OPHIO-13-P2              
EXPNO                 4              
PROCNO               99              

F2 - Acquisition Parameters
Date_          20250218              
Time              17.09 h            
INSTRUM           spect              
PROBHD   Z44896_0016 (C              
PULPROG    hmbcgplpndqf              
TD                 2048              
SOLVENT           CDCl3              
NS                   64              
DS                   64              
SWH            8417.509 Hz           
FIDRES         8.220223 Hz           
AQ            0.1216512 sec          
RG                  203              
DW               59.400 usec         
DE                10.00 usec         
TE                300.0 K            
CNST2       145.0000000              
CNST13        7.0000000              
D0           0.00000300 sec          
D1           1.00000000 sec          
D2           0.00344828 sec          
D6           0.07142857 sec          
D16          0.00020000 sec          
IN0          0.00001040 sec          
TDav                  1              
SFO1        600.1330006 MHz          
NUC1                 1H              
P1                 7.63 usec         
P2                15.26 usec         
PLW1         8.19999981 W            
SFO2        150.9201628 MHz          
NUC2                13C              
P3                16.50 usec         
PLW2        85.00000000 W            
GPNAM[1]     SMSQ10.100              
GPZ1              50.00 %            
GPNAM[2]     SMSQ10.100              
GPZ2              30.00 %            
GPNAM[3]     SMSQ10.100              
GPZ3              40.10 %            
P16             1000.00 usec         

F1 - Acquisition parameters
TD                  256              
SFO1           150.9202 MHz          
FIDRES       375.600952 Hz           
SW              318.559 ppm          
FnMODE               QF              

F2 - Processing parameters
SI                 2048              
SF          150.9026224 MHz          
WDW               QSINE              
SSB      0              
LB       0 Hz           
GB       0              
PC                 4.00              
