# Supplementary material for: Gigobolins A–C, New Ophiobolins with Anticancer Activity from the Phytopathogenic Fungus Drechslera gigantea
Source: J Nat Prod. 2026 Feb 27;89(3):864–72. doi: 10.1021/acs.jnatprod.5c01414 (PMC13036769; doi:10.1021/acs.jnatprod.5c01414)
Supplement: Supplementary file 3 [file np5c01414_si_003.zip › Gigobolin B_NMR_RAW_DATA/NOESY_Gigo B/pdata/1/auditp.txt]

##TITLE= Audit trail, TopSpin 3.6.0
##JCAMPDX= 5.01
##ORIGIN= Bruker BioSpin GmbH
##OWNER= nmrsu
$$ /opt/data/current/MG-EV-OPHIO-13-P2/6/pdata/1/auditp.txt
##AUDIT TRAIL=  $$ (NUMBER, WHEN, WHO, WHERE, PROCESS, VERSION, WHAT)
(   1,<2025-03-03 01:41:29.950 +0100>,<nmrsu>,<av600>,<go4>,<TopSpin 3.6.0>,
      <created by zg
	started at 2025-03-02 22:50:10.734 +0100,
	POWCHK enabled, PULCHK disabled,
       configuration hash MD5:
       29 35 EF 9C B7 CF 1B FD D2 08 24 83 B5 CF C8 22
       data hash MD5: 2K * 256
       74 75 1B AF EA 07 FB BB 80 22 38 78 C6 DC F3 09>)
(   2,<2025-03-03 01:41:29.977 +0100>,<nmrsu>,<av600>,<audit>,<TopSpin 3.6.0>,
      <user comment:
       ICON-NMR User ID: nmrsu
       data hash MD5: 2K * 256
       74 75 1B AF EA 07 FB BB 80 22 38 78 C6 DC F3 09>)
(   3,<2025-03-03 01:41:31.449 +0100>,<nmrsu>,<av600>,<proc2d>,<TopSpin 3.6.0>,
      <Start of raw data processing
       xfb same F2: SI = 2K WDW = 2 GB = 0.1 LB = -18 FT_mod = 6 PKNL = 1 PHC0 = 94.6467 PHC1 = -39.48634 F1: SI = 2K ME_mod = 2 NCOEF = 128 WDW = 2 GB = 0.1 LB = -18 FT_mod = 4 FCOR = 1 PHC0 = -87.26011 PHC1 = -177.65
       data hash MD5: 2K * 2K
       26 FD 58 CD 3B 35 36 D5 2D D6 6B 76 CC E6 0F 87>)
(   4,<2025-03-03 01:41:31.907 +0100>,<nmrsu>,<av600>,<proc2d>,<TopSpin 3.6.0>,
      <abs2 F2: ABSG = 5 ABSF1 = 12.01107 ABSF2 = -2.015071
       data hash MD5: 2K * 2K
       9E 72 27 9E E3 18 8F A6 A7 CB E1 E5 7F 95 2D 95>)
(   5,<2025-03-03 01:41:32.259 +0100>,<nmrsu>,<av600>,<proc2d>,<TopSpin 3.6.0>,
      <abs1 F1: ABSG = 5 ABSF1 = 12.01178 ABSF2 = -2.014362
       data hash MD5: 2K * 2K
       2F B5 C8 F9 31 20 53 F8 B7 B0 DC 89 70 35 BF 72>)
##END=

$$ hash MD5
$$ F5 9F BE 77 86 98 27 9D D8 E5 09 90 0E C0 BB 68
