# Supplementary material for: Gigobolins A–C, New Ophiobolins with Anticancer Activity from the Phytopathogenic Fungus Drechslera gigantea
Source: J Nat Prod. 2026 Feb 27;89(3):864–72. doi: 10.1021/acs.jnatprod.5c01414 (PMC13036769; doi:10.1021/acs.jnatprod.5c01414)
Supplement: Supplementary file 3 [file np5c01414_si_003.zip › Gigobolin B_NMR_RAW_DATA/NOESY_Gigo B/pdata/1/curdat2]

##TITLE= Parameter file, TopSpin 3.6.0
##JCAMPDX= 5.0
##DATATYPE= Parameter Values
##NPOINTS= 2	$$ modification sequence number
##ORIGIN= Bruker BioSpin GmbH
##OWNER= nmrsu
$$ 2025-03-03 01:41:32.298 +0100  nmrsu@av600
$$ /opt/data/current/MG-EV-OPHIO-13-P2/6/pdata/1/curdat2
$$ process /opt/topspin3.6.0/prog/au/bin/proc_2dhom
##$DATPATH2= </opt/data/current>
##$DATPATH3= </opt/data/current>
##$EXPNO2= 6
##$EXPNO3= 6
##$NAME2= <MG-EV-OPHIO-13-P2>
##$NAME3= <MG-EV-OPHIO-13-P2>
##$PROCNO2= 98
##$PROCNO3= 98
##END=
