# Supplementary material for: Gigobolins A–C, New Ophiobolins with Anticancer Activity from the Phytopathogenic Fungus Drechslera gigantea
Source: J Nat Prod. 2026 Feb 27;89(3):864–72. doi: 10.1021/acs.jnatprod.5c01414 (PMC13036769; doi:10.1021/acs.jnatprod.5c01414)
Supplement: Supplementary file 4 [file np5c01414_si_004.zip]

Archive with 224 entries (203 files):
- Gigobolin C_NMR-RAW_DATA/.stored
- Gigobolin C_NMR-RAW_DATA/13C_Gigo C/
- Gigobolin C_NMR-RAW_DATA/13C_Gigo C/acqu
- Gigobolin C_NMR-RAW_DATA/13C_Gigo C/acqus
- Gigobolin C_NMR-RAW_DATA/13C_Gigo C/audita.txt
- Gigobolin C_NMR-RAW_DATA/13C_Gigo C/cpdprg2
- Gigobolin C_NMR-RAW_DATA/13C_Gigo C/EA
- Gigobolin C_NMR-RAW_DATA/13C_Gigo C/fid
- Gigobolin C_NMR-RAW_DATA/13C_Gigo C/format.temp
- Gigobolin C_NMR-RAW_DATA/13C_Gigo C/fq1list
- Gigobolin C_NMR-RAW_DATA/13C_Gigo C/gpnam1
- Gigobolin C_NMR-RAW_DATA/13C_Gigo C/gpnam2
- Gigobolin C_NMR-RAW_DATA/13C_Gigo C/gradient_calib
- Gigobolin C_NMR-RAW_DATA/13C_Gigo C/pdata/
- Gigobolin C_NMR-RAW_DATA/13C_Gigo C/pdata/1/
- Gigobolin C_NMR-RAW_DATA/13C_Gigo C/pdata/1/1i
- Gigobolin C_NMR-RAW_DATA/13C_Gigo C/pdata/1/1r
- Gigobolin C_NMR-RAW_DATA/13C_Gigo C/pdata/1/auditp.txt
- Gigobolin C_NMR-RAW_DATA/13C_Gigo C/pdata/1/email_MG-EV-OPHIO-13-P8_3_1.pdf
- Gigobolin C_NMR-RAW_DATA/13C_Gigo C/pdata/1/intrng
- Gigobolin C_NMR-RAW_DATA/13C_Gigo C/pdata/1/outd
- Gigobolin C_NMR-RAW_DATA/13C_Gigo C/pdata/1/parm.txt
- Gigobolin C_NMR-RAW_DATA/13C_Gigo C/pdata/1/peaklist.xml
- Gigobolin C_NMR-RAW_DATA/13C_Gigo C/pdata/1/peakrng
- Gigobolin C_NMR-RAW_DATA/13C_Gigo C/pdata/1/peaks
- Gigobolin C_NMR-RAW_DATA/13C_Gigo C/pdata/1/proc
- Gigobolin C_NMR-RAW_DATA/13C_Gigo C/pdata/1/procs
- Gigobolin C_NMR-RAW_DATA/13C_Gigo C/pdata/1/title
- Gigobolin C_NMR-RAW_DATA/13C_Gigo C/precom.output
- Gigobolin C_NMR-RAW_DATA/13C_Gigo C/prosol_History
- Gigobolin C_NMR-RAW_DATA/13C_Gigo C/pulseprogram
- Gigobolin C_NMR-RAW_DATA/13C_Gigo C/scon2
- Gigobolin C_NMR-RAW_DATA/13C_Gigo C/shimvalues
- Gigobolin C_NMR-RAW_DATA/13C_Gigo C/specpar
- Gigobolin C_NMR-RAW_DATA/13C_Gigo C/spnam5
- Gigobolin C_NMR-RAW_DATA/13C_Gigo C/spnam8
- Gigobolin C_NMR-RAW_DATA/13C_Gigo C/stanprogram2939
- Gigobolin C_NMR-RAW_DATA/13C_Gigo C/uxnmr.info
- Gigobolin C_NMR-RAW_DATA/13C_Gigo C/uxnmr.par
- Gigobolin C_NMR-RAW_DATA/13C_Gigo C/vtc_pid_settings
- Gigobolin C_NMR-RAW_DATA/1H_Gigo C/
- Gigobolin C_NMR-RAW_DATA/1H_Gigo C/acqu
- Gigobolin C_NMR-RAW_DATA/1H_Gigo C/acqus
- Gigobolin C_NMR-RAW_DATA/1H_Gigo C/audita.txt
- Gigobolin C_NMR-RAW_DATA/1H_Gigo C/fid
- Gigobolin C_NMR-RAW_DATA/1H_Gigo C/format.temp
- Gigobolin C_NMR-RAW_DATA/1H_Gigo C/fq1list
- Gigobolin C_NMR-RAW_DATA/1H_Gigo C/pdata/
- Gigobolin C_NMR-RAW_DATA/1H_Gigo C/pdata/1/
- Gigobolin C_NMR-RAW_DATA/1H_Gigo C/pdata/1/1i
- Gigobolin C_NMR-RAW_DATA/1H_Gigo C/pdata/1/1r
- Gigobolin C_NMR-RAW_DATA/1H_Gigo C/pdata/1/auditp.txt
- Gigobolin C_NMR-RAW_DATA/1H_Gigo C/pdata/1/email_MG-EV-OPHIO-13-P8_1_1.pdf
- Gigobolin C_NMR-RAW_DATA/1H_Gigo C/pdata/1/integrals.txt
- Gigobolin C_NMR-RAW_DATA/1H_Gigo C/pdata/1/intrng
- Gigobolin C_NMR-RAW_DATA/1H_Gigo C/pdata/1/outd
- Gigobolin C_NMR-RAW_DATA/1H_Gigo C/pdata/1/parm.txt
- Gigobolin C_NMR-RAW_DATA/1H_Gigo C/pdata/1/peaklist.xml
- Gigobolin C_NMR-RAW_DATA/1H_Gigo C/pdata/1/peakrng
- Gigobolin C_NMR-RAW_DATA/1H_Gigo C/pdata/1/peaks
- Gigobolin C_NMR-RAW_DATA/1H_Gigo C/pdata/1/proc
- Gigobolin C_NMR-RAW_DATA/1H_Gigo C/pdata/1/procs
- Gigobolin C_NMR-RAW_DATA/1H_Gigo C/pdata/1/title
- Gigobolin C_NMR-RAW_DATA/1H_Gigo C/precom.output
- Gigobolin C_NMR-RAW_DATA/1H_Gigo C/prosol_History
- Gigobolin C_NMR-RAW_DATA/1H_Gigo C/pulseprogram
- Gigobolin C_NMR-RAW_DATA/1H_Gigo C/scon2
- Gigobolin C_NMR-RAW_DATA/1H_Gigo C/shimvalues
- Gigobolin C_NMR-RAW_DATA/1H_Gigo C/specpar
- Gigobolin C_NMR-RAW_DATA/1H_Gigo C/stanprogram11521
- Gigobolin C_NMR-RAW_DATA/1H_Gigo C/uxnmr.info
- Gigobolin C_NMR-RAW_DATA/1H_Gigo C/uxnmr.par
- Gigobolin C_NMR-RAW_DATA/1H_Gigo C/vtc_pid_settings
- Gigobolin C_NMR-RAW_DATA/98888/
- Gigobolin C_NMR-RAW_DATA/98888/acqu
- Gigobolin C_NMR-RAW_DATA/98888/acqus
- Gigobolin C_NMR-RAW_DATA/98888/pdata/
- Gigobolin C_NMR-RAW_DATA/98888/pdata/1/
- Gigobolin C_NMR-RAW_DATA/98888/pdata/1/outd
- Gigobolin C_NMR-RAW_DATA/98888/pdata/1/proc
- Gigobolin C_NMR-RAW_DATA/98888/pdata/1/procs
- Gigobolin C_NMR-RAW_DATA/98888/pdata/1/title
- Gigobolin C_NMR-RAW_DATA/COSY_Gigo C/
- Gigobolin C_NMR-RAW_DATA/COSY_Gigo C/acqu
- Gigobolin C_NMR-RAW_DATA/COSY_Gigo C/acqu2
- Gigobolin C_NMR-RAW_DATA/COSY_Gigo C/acqu2s
- Gigobolin C_NMR-RAW_DATA/COSY_Gigo C/acqus
- Gigobolin C_NMR-RAW_DATA/COSY_Gigo C/audita.txt
- Gigobolin C_NMR-RAW_DATA/COSY_Gigo C/format.temp
- Gigobolin C_NMR-RAW_DATA/COSY_Gigo C/fq1list
- Gigobolin C_NMR-RAW_DATA/COSY_Gigo C/pdata/
- Gigobolin C_NMR-RAW_DATA/COSY_Gigo C/pdata/1/
- Gigobolin C_NMR-RAW_DATA/COSY_Gigo C/pdata/1/2rr
- Gigobolin C_NMR-RAW_DATA/COSY_Gigo C/pdata/1/auditp.txt
- Gigobolin C_NMR-RAW_DATA/COSY_Gigo C/pdata/1/clevels
- Gigobolin C_NMR-RAW_DATA/COSY_Gigo C/pdata/1/curdat2
- Gigobolin C_NMR-RAW_DATA/COSY_Gigo C/pdata/1/outd
- Gigobolin C_NMR-RAW_DATA/COSY_Gigo C/pdata/1/parm.txt
- Gigobolin C_NMR-RAW_DATA/COSY_Gigo C/pdata/1/portf
- Gigobolin C_NMR-RAW_DATA/COSY_Gigo C/pdata/1/proc
- Gigobolin C_NMR-RAW_DATA/COSY_Gigo C/pdata/1/proc2
- Gigobolin C_NMR-RAW_DATA/COSY_Gigo C/pdata/1/proc2s
- Gigobolin C_NMR-RAW_DATA/COSY_Gigo C/pdata/1/procs
- Gigobolin C_NMR-RAW_DATA/COSY_Gigo C/pdata/1/thumb.png
- Gigobolin C_NMR-RAW_DATA/COSY_Gigo C/pdata/1/title
- Gigobolin C_NMR-RAW_DATA/COSY_Gigo C/pdata/98/
- Gigobolin C_NMR-RAW_DATA/COSY_Gigo C/pdata/98/1r
- Gigobolin C_NMR-RAW_DATA/COSY_Gigo C/pdata/98/auditp.txt
- Gigobolin C_NMR-RAW_DATA/COSY_Gigo C/pdata/98/outd
- Gigobolin C_NMR-RAW_DATA/COSY_Gigo C/pdata/98/parm.txt
- Gigobolin C_NMR-RAW_DATA/COSY_Gigo C/pdata/98/proc
- Gigobolin C_NMR-RAW_DATA/COSY_Gigo C/pdata/98/procs
- Gigobolin C_NMR-RAW_DATA/COSY_Gigo C/pdata/98/used_from
- Gigobolin C_NMR-RAW_DATA/COSY_Gigo C/precom.output
- Gigobolin C_NMR-RAW_DATA/COSY_Gigo C/prosol_History
- Gigobolin C_NMR-RAW_DATA/COSY_Gigo C/pulseprogram
- Gigobolin C_NMR-RAW_DATA/COSY_Gigo C/scon2
- Gigobolin C_NMR-RAW_DATA/COSY_Gigo C/ser
- Gigobolin C_NMR-RAW_DATA/COSY_Gigo C/shimvalues
- Gigobolin C_NMR-RAW_DATA/COSY_Gigo C/specpar
- Gigobolin C_NMR-RAW_DATA/COSY_Gigo C/stanprogram13321
- Gigobolin C_NMR-RAW_DATA/COSY_Gigo C/uxnmr.info
- Gigobolin C_NMR-RAW_DATA/COSY_Gigo C/uxnmr.par
- Gigobolin C_NMR-RAW_DATA/COSY_Gigo C/vtc_pid_settings
- Gigobolin C_NMR-RAW_DATA/ed_HSQC_Gigo C/
- Gigobolin C_NMR-RAW_DATA/ed_HSQC_Gigo C/acqu
- Gigobolin C_NMR-RAW_DATA/ed_HSQC_Gigo C/acqu2
- Gigobolin C_NMR-RAW_DATA/ed_HSQC_Gigo C/acqu2s
- Gigobolin C_NMR-RAW_DATA/ed_HSQC_Gigo C/acqus
- Gigobolin C_NMR-RAW_DATA/ed_HSQC_Gigo C/audita.txt
- Gigobolin C_NMR-RAW_DATA/ed_HSQC_Gigo C/cpdprg2
- Gigobolin C_NMR-RAW_DATA/ed_HSQC_Gigo C/EA
- Gigobolin C_NMR-RAW_DATA/ed_HSQC_Gigo C/format.temp
- Gigobolin C_NMR-RAW_DATA/ed_HSQC_Gigo C/fq1list
- Gigobolin C_NMR-RAW_DATA/ed_HSQC_Gigo C/gpnam1
- Gigobolin C_NMR-RAW_DATA/ed_HSQC_Gigo C/gpnam2
- Gigobolin C_NMR-RAW_DATA/ed_HSQC_Gigo C/gpnam3
- Gigobolin C_NMR-RAW_DATA/ed_HSQC_Gigo C/gpnam4
- Gigobolin C_NMR-RAW_DATA/ed_HSQC_Gigo C/gradient_calib
- Gigobolin C_NMR-RAW_DATA/ed_HSQC_Gigo C/overflow_log_dru1.txt
- Gigobolin C_NMR-RAW_DATA/ed_HSQC_Gigo C/pdata/
- Gigobolin C_NMR-RAW_DATA/ed_HSQC_Gigo C/pdata/1/
- Gigobolin C_NMR-RAW_DATA/ed_HSQC_Gigo C/pdata/1/2ii
- Gigobolin C_NMR-RAW_DATA/ed_HSQC_Gigo C/pdata/1/2ir
- Gigobolin C_NMR-RAW_DATA/ed_HSQC_Gigo C/pdata/1/2ri
- Gigobolin C_NMR-RAW_DATA/ed_HSQC_Gigo C/pdata/1/2rr
- Gigobolin C_NMR-RAW_DATA/ed_HSQC_Gigo C/pdata/1/auditp.txt
- Gigobolin C_NMR-RAW_DATA/ed_HSQC_Gigo C/pdata/1/clevels
- Gigobolin C_NMR-RAW_DATA/ed_HSQC_Gigo C/pdata/1/curdat2
- Gigobolin C_NMR-RAW_DATA/ed_HSQC_Gigo C/pdata/1/outd
- Gigobolin C_NMR-RAW_DATA/ed_HSQC_Gigo C/pdata/1/proc
- Gigobolin C_NMR-RAW_DATA/ed_HSQC_Gigo C/pdata/1/proc2
- Gigobolin C_NMR-RAW_DATA/ed_HSQC_Gigo C/pdata/1/proc2s
- Gigobolin C_NMR-RAW_DATA/ed_HSQC_Gigo C/pdata/1/procs
- Gigobolin C_NMR-RAW_DATA/ed_HSQC_Gigo C/pdata/1/thumb.png
- Gigobolin C_NMR-RAW_DATA/ed_HSQC_Gigo C/pdata/1/title
- Gigobolin C_NMR-RAW_DATA/ed_HSQC_Gigo C/precom.output
- Gigobolin C_NMR-RAW_DATA/ed_HSQC_Gigo C/prosol_History
- Gigobolin C_NMR-RAW_DATA/ed_HSQC_Gigo C/pulseprogram
- Gigobolin C_NMR-RAW_DATA/ed_HSQC_Gigo C/scon2
- Gigobolin C_NMR-RAW_DATA/ed_HSQC_Gigo C/ser
- Gigobolin C_NMR-RAW_DATA/ed_HSQC_Gigo C/shimvalues
- Gigobolin C_NMR-RAW_DATA/ed_HSQC_Gigo C/specpar
- Gigobolin C_NMR-RAW_DATA/ed_HSQC_Gigo C/spnam3
- Gigobolin C_NMR-RAW_DATA/ed_HSQC_Gigo C/spnam7
- Gigobolin C_NMR-RAW_DATA/ed_HSQC_Gigo C/stanprogram13321
- Gigobolin C_NMR-RAW_DATA/ed_HSQC_Gigo C/uxnmr.info
- Gigobolin C_NMR-RAW_DATA/ed_HSQC_Gigo C/uxnmr.par
- Gigobolin C_NMR-RAW_DATA/ed_HSQC_Gigo C/vtc_pid_settings
- Gigobolin C_NMR-RAW_DATA/HMBC_Gigo C/
- Gigobolin C_NMR-RAW_DATA/HMBC_Gigo C/acqu
- Gigobolin C_NMR-RAW_DATA/HMBC_Gigo C/acqu2
- Gigobolin C_NMR-RAW_DATA/HMBC_Gigo C/acqu2s
- Gigobolin C_NMR-RAW_DATA/HMBC_Gigo C/acqus
- Gigobolin C_NMR-RAW_DATA/HMBC_Gigo C/audita.txt
- Gigobolin C_NMR-RAW_DATA/HMBC_Gigo C/EA
- Gigobolin C_NMR-RAW_DATA/HMBC_Gigo C/format.temp
- Gigobolin C_NMR-RAW_DATA/HMBC_Gigo C/fq1list
- Gigobolin C_NMR-RAW_DATA/HMBC_Gigo C/gpnam1
- Gigobolin C_NMR-RAW_DATA/HMBC_Gigo C/gpnam2
- Gigobolin C_NMR-RAW_DATA/HMBC_Gigo C/gpnam3
- Gigobolin C_NMR-RAW_DATA/HMBC_Gigo C/gradient_calib
- Gigobolin C_NMR-RAW_DATA/HMBC_Gigo C/pdata/
- Gigobolin C_NMR-RAW_DATA/HMBC_Gigo C/pdata/1/
- Gigobolin C_NMR-RAW_DATA/HMBC_Gigo C/pdata/1/2rr
- Gigobolin C_NMR-RAW_DATA/HMBC_Gigo C/pdata/1/auditp.txt
- Gigobolin C_NMR-RAW_DATA/HMBC_Gigo C/pdata/1/clevels
- Gigobolin C_NMR-RAW_DATA/HMBC_Gigo C/pdata/1/curdat2
- Gigobolin C_NMR-RAW_DATA/HMBC_Gigo C/pdata/1/email_MG-EV-OPHIO-13-P8_2_1.pdf
- Gigobolin C_NMR-RAW_DATA/HMBC_Gigo C/pdata/1/outd
- Gigobolin C_NMR-RAW_DATA/HMBC_Gigo C/pdata/1/parm.txt
- Gigobolin C_NMR-RAW_DATA/HMBC_Gigo C/pdata/1/portf
- Gigobolin C_NMR-RAW_DATA/HMBC_Gigo C/pdata/1/proc
- Gigobolin C_NMR-RAW_DATA/HMBC_Gigo C/pdata/1/proc2
- Gigobolin C_NMR-RAW_DATA/HMBC_Gigo C/pdata/1/proc2s
- Gigobolin C_NMR-RAW_DATA/HMBC_Gigo C/pdata/1/procs
- Gigobolin C_NMR-RAW_DATA/HMBC_Gigo C/pdata/1/title
- Gigobolin C_NMR-RAW_DATA/HMBC_Gigo C/pdata/98/
- Gigobolin C_NMR-RAW_DATA/HMBC_Gigo C/pdata/98/1r
- Gigobolin C_NMR-RAW_DATA/HMBC_Gigo C/pdata/98/auditp.txt
- Gigobolin C_NMR-RAW_DATA/HMBC_Gigo C/pdata/98/outd
- Gigobolin C_NMR-RAW_DATA/HMBC_Gigo C/pdata/98/parm.txt
- Gigobolin C_NMR-RAW_DATA/HMBC_Gigo C/pdata/98/proc
- Gigobolin C_NMR-RAW_DATA/HMBC_Gigo C/pdata/98/procs
- Gigobolin C_NMR-RAW_DATA/HMBC_Gigo C/pdata/98/used_from
- Gigobolin C_NMR-RAW_DATA/HMBC_Gigo C/pdata/99/
- Gigobolin C_NMR-RAW_DATA/HMBC_Gigo C/pdata/99/1r
- Gigobolin C_NMR-RAW_DATA/HMBC_Gigo C/pdata/99/auditp.txt
- Gigobolin C_NMR-RAW_DATA/HMBC_Gigo C/pdata/99/outd
- Gigobolin C_NMR-RAW_DATA/HMBC_Gigo C/pdata/99/parm.txt
- Gigobolin C_NMR-RAW_DATA/HMBC_Gigo C/pdata/99/proc
- Gigobolin C_NMR-RAW_DATA/HMBC_Gigo C/pdata/99/procs
- Gigobolin C_NMR-RAW_DATA/HMBC_Gigo C/pdata/99/used_from
- Gigobolin C_NMR-RAW_DATA/HMBC_Gigo C/precom.output
- Gigobolin C_NMR-RAW_DATA/HMBC_Gigo C/prosol_History
- Gigobolin C_NMR-RAW_DATA/HMBC_Gigo C/pulseprogram
- Gigobolin C_NMR-RAW_DATA/HMBC_Gigo C/scon2
- Gigobolin C_NMR-RAW_DATA/HMBC_Gigo C/ser
- Gigobolin C_NMR-RAW_DATA/HMBC_Gigo C/shimvalues
- Gigobolin C_NMR-RAW_DATA/HMBC_Gigo C/specpar
- Gigobolin C_NMR-RAW_DATA/HMBC_Gigo C/stanprogram11521
- Gigobolin C_NMR-RAW_DATA/HMBC_Gigo C/uxnmr.info
- Gigobolin C_NMR-RAW_DATA/HMBC_Gigo C/uxnmr.par
- Gigobolin C_NMR-RAW_DATA/HMBC_Gigo C/vtc_pid_settings
