# Supplementary material for: Gigobolins A–C, New Ophiobolins with Anticancer Activity from the Phytopathogenic Fungus Drechslera gigantea
Source: J Nat Prod. 2026 Feb 27;89(3):864–72. doi: 10.1021/acs.jnatprod.5c01414 (PMC13036769; doi:10.1021/acs.jnatprod.5c01414)
Supplement: Supplementary file 4 [file np5c01414_si_004.zip › Gigobolin C_NMR-RAW_DATA/13C_Gigo C/pdata/1/auditp.txt]

##TITLE= Audit trail, TopSpin 3.6.0
##JCAMPDX= 5.01
##ORIGIN= Bruker BioSpin GmbH
##OWNER= nmrsu
$$ /opt/data/current/MG-EV-OPHIO-13-P8/3/pdata/1/auditp.txt
##AUDIT TRAIL=  $$ (NUMBER, WHEN, WHO, WHERE, PROCESS, VERSION, WHAT)
(   1,<2025-03-02 06:53:36.551 +0100>,<nmrsu>,<av600>,<go4>,<TopSpin 3.6.0>,
      <created by zg
	started at 2025-03-01 19:15:58.468 +0100,
	POWCHK enabled, PULCHK disabled,
       configuration hash MD5:
       29 35 EF 9C B7 CF 1B FD D2 08 24 83 B5 CF C8 22
       data hash MD5: 64K
       E1 D5 D8 80 64 A2 6D B4 FF C1 A4 38 75 02 FA ED>)
(   2,<2025-03-02 06:53:36.571 +0100>,<nmrsu>,<av600>,<audit>,<TopSpin 3.6.0>,
      <user comment:
       ICON-NMR User ID: nmrsu
       data hash MD5: 64K
       E1 D5 D8 80 64 A2 6D B4 FF C1 A4 38 75 02 FA ED>)
(   3,<2025-03-02 06:53:37.056 +0100>,<nmrsu>,<av600>,<proc1d>,<TopSpin 3.6.0>,
      <Start of raw data processing
       ef LB = 2 FT_mod = 6 PKNL = 1 SI = 32K 
       data hash MD5: 32K
       91 25 62 A6 C2 2B 51 F9 36 3F 25 A6 0E B8 A6 FE>)
(   4,<2025-03-02 06:53:37.275 +0100>,<nmrsu>,<av600>,<proc1d>,<TopSpin 3.6.0>,
      <apk 
       data hash MD5: 32K
       34 1F 2F 38 56 59 AB 97 0D 8B E4 D4 53 F9 7C 11>)
(   5,<2025-03-02 06:53:37.334 +0100>,<nmrsu>,<av600>,<proc1d>,<TopSpin 3.6.0>,
      <abs ABSG = 5 
       data hash MD5: 32K
       C7 C6 7D 75 A8 8B 23 78 2A EA 69 7E DE A7 33 B0>)
##END=

$$ hash MD5
$$ 53 5E 92 D7 AE 8B 64 CE ED BC 35 AF BF 42 07 C0
