# Supplementary material for: Gigobolins A–C, New Ophiobolins with Anticancer Activity from the Phytopathogenic Fungus Drechslera gigantea
Source: J Nat Prod. 2026 Feb 27;89(3):864–72. doi: 10.1021/acs.jnatprod.5c01414 (PMC13036769; doi:10.1021/acs.jnatprod.5c01414)
Supplement: Supplementary file 4 [file np5c01414_si_004.zip › Gigobolin C_NMR-RAW_DATA/13C_Gigo C/pdata/1/parm.txt]

Current Data Parameters
NAME     MG-EV-OPHIO-13-P8-              
EXPNO                 3              
PROCNO                1              

F2 - Acquisition Parameters
Date_          20250302              
Time               6.53 h            
INSTRUM           spect              
PROBHD   Z44896_0016 (C              
PULPROG  zggppgse.t1.be.mod              
TD                65536              
SOLVENT           CDCl3              
NS                15000              
DS                    1              
SWH           45454.547 Hz           
FIDRES         1.387163 Hz           
AQ            0.7208960 sec          
RG                  203              
DW               11.000 usec         
DE                18.00 usec         
TE                300.0 K            
D1           2.00000000 sec          
D11          0.03000000 sec          
D16          0.00020000 sec          
D20          0.00020000 sec          
TD0                   1              
SFO1        150.9175864 MHz          
NUC1                13C              
P0                16.50 usec         
P13             2000.00 usec         
P26              500.00 usec         
PLW1        85.00000000 W            
SPNAM[5]    Crp60comp.4              
SPOAL5            0.500              
SPOFFS5               0 Hz           
SPW5        35.35699844 W            
SPNAM[8] Crp60,0.5,20.1              
SPOAL8            0.500              
SPOFFS8               0 Hz           
SPW8        35.35699844 W            
SFO2        600.1324005 MHz          
NUC2                 1H              
CPDPRG[2        waltz16              
PCPD2             70.00 usec         
PLW2         8.19999981 W            
PLW12        0.09496000 W            
PLW13        0.04776400 W            
GPNAM[1]     SMSQ10.100              
GPZ1               7.00 %            
GPNAM[2]     SMSQ10.100              
GPZ2              11.00 %            
P16             1000.00 usec         
P19              600.00 usec         

F2 - Processing parameters
SI                32768              
SF          150.9028090 MHz          
WDW                  EM              
SSB                   0              
LB                 2.00 Hz           
GB                    0              
PC                 1.00              
