# Supplementary material for: Gigobolins A–C, New Ophiobolins with Anticancer Activity from the Phytopathogenic Fungus Drechslera gigantea
Source: J Nat Prod. 2026 Feb 27;89(3):864–72. doi: 10.1021/acs.jnatprod.5c01414 (PMC13036769; doi:10.1021/acs.jnatprod.5c01414)
Supplement: Supplementary file 4 [file np5c01414_si_004.zip › Gigobolin C_NMR-RAW_DATA/13C_Gigo C/pdata/1/peaklist.xml]

<?xml version="1.0" encoding="UTF-8"?>
<PeakList>
  <PeakList1D>
    <PeakList1DHeader creator="nmrsu" date="2025-03-02T06:53:37.349+01:00" expNo="3" name="MG-EV-OPHIO-13-P8" owner="" procNo="1" source="/opt/data/current">
      <PeakPickDetails>F1=248.535599ppm, F2=-52.681759ppm, MI=0.00cm, MAXI=1.00cm, PC=1.000
      </PeakPickDetails>
    </PeakList1DHeader>
    <Peak1D F1="235.604431" intensity="1.337726e-03" type="0"/>
    <Peak1D F1="205.861053" intensity="1.214915e-03" type="0"/>
    <Peak1D F1="171.700195" intensity="1.321565e-03" type="0"/>
    <Peak1D F1="150.189682" intensity="2.492765e-03" type="0"/>
    <Peak1D F1="140.408691" intensity="6.716980e-03" type="0"/>
    <Peak1D F1="131.705627" intensity="1.201664e-03" type="0"/>
    <Peak1D F1="130.997498" intensity="1.588520e-03" type="0"/>
    <Peak1D F1="124.397934" intensity="5.141094e-03" type="0"/>
    <Peak1D F1="120.628105" intensity="6.976913e-03" type="0"/>
    <Peak1D F1="81.419678" intensity="7.237762e-03" type="0"/>
    <Peak1D F1="80.365868" intensity="2.588184e-03" type="0"/>
    <Peak1D F1="77.224464" intensity="5.112997e-01" type="0"/>
    <Peak1D F1="77.013092" intensity="5.368187e-01" type="0"/>
    <Peak1D F1="76.801491" intensity="5.580936e-01" type="0"/>
    <Peak1D F1="58.109791" intensity="7.729097e-03" type="0"/>
    <Peak1D F1="52.529701" intensity="7.312720e-03" type="0"/>
    <Peak1D F1="48.456703" intensity="7.657714e-03" type="0"/>
    <Peak1D F1="46.747559" intensity="7.590941e-03" type="0"/>
    <Peak1D F1="46.609692" intensity="2.681842e-03" type="0"/>
    <Peak1D F1="44.744061" intensity="8.229957e-03" type="0"/>
    <Peak1D F1="35.335720" intensity="7.022326e-03" type="0"/>
    <Peak1D F1="34.073826" intensity="7.839987e-03" type="0"/>
    <Peak1D F1="31.986752" intensity="7.996291e-03" type="0"/>
    <Peak1D F1="31.931921" intensity="2.238627e-03" type="0"/>
    <Peak1D F1="29.708952" intensity="1.000000e-02" type="0"/>
    <Peak1D F1="29.499662" intensity="2.121551e-03" type="0"/>
    <Peak1D F1="29.372585" intensity="2.950101e-03" type="0"/>
    <Peak1D F1="29.129776" intensity="2.009719e-03" type="0"/>
    <Peak1D F1="25.811813" intensity="7.148567e-03" type="0"/>
    <Peak1D F1="25.734592" intensity="5.870887e-03" type="0"/>
    <Peak1D F1="25.281147" intensity="7.528491e-03" type="0"/>
    <Peak1D F1="24.872301" intensity="1.240586e-03" type="0"/>
    <Peak1D F1="23.400291" intensity="7.724521e-03" type="0"/>
    <Peak1D F1="22.698723" intensity="2.252886e-03" type="0"/>
    <Peak1D F1="19.043747" intensity="7.190681e-03" type="0"/>
    <Peak1D F1="18.259876" intensity="7.780781e-03" type="0"/>
    <Peak1D F1="17.696806" intensity="2.402118e-03" type="0"/>
    <Peak1D F1="14.131545" intensity="2.568382e-03" type="0"/>
  </PeakList1D>
</PeakList>
