# Supplementary material for: Gigobolins A–C, New Ophiobolins with Anticancer Activity from the Phytopathogenic Fungus Drechslera gigantea
Source: J Nat Prod. 2026 Feb 27;89(3):864–72. doi: 10.1021/acs.jnatprod.5c01414 (PMC13036769; doi:10.1021/acs.jnatprod.5c01414)
Supplement: Supplementary file 4 [file np5c01414_si_004.zip › Gigobolin C_NMR-RAW_DATA/1H_Gigo C/pdata/1/auditp.txt]

##TITLE= Audit trail, TopSpin 3.6.0
##JCAMPDX= 5.01
##ORIGIN= Bruker BioSpin GmbH
##OWNER= nmrsu
$$ /opt/data/current/MG-EV-OPHIO-13-P8/1/pdata/1/auditp.txt
##AUDIT TRAIL=  $$ (NUMBER, WHEN, WHO, WHERE, PROCESS, VERSION, WHAT)
(   1,<2025-02-20 00:01:00.956 +0100>,<nmrsu>,<av600>,<go4>,<TopSpin 3.6.0>,
      <created by zg
	started at 2025-02-19 23:56:38.063 +0100,
	POWCHK enabled, PULCHK disabled,
       configuration hash MD5:
       29 35 EF 9C B7 CF 1B FD D2 08 24 83 B5 CF C8 22
       data hash MD5: 16K
       A2 40 1F 40 63 64 7F 9B 26 6A C4 A8 74 04 3E 0A>)
(   2,<2025-02-20 00:01:00.975 +0100>,<nmrsu>,<av600>,<audit>,<TopSpin 3.6.0>,
      <user comment:
       ICON-NMR User ID: nmrsu
       data hash MD5: 16K
       A2 40 1F 40 63 64 7F 9B 26 6A C4 A8 74 04 3E 0A>)
(   3,<2025-02-20 00:01:01.472 +0100>,<nmrsu>,<av600>,<proc1d>,<TopSpin 3.6.0>,
      <Start of raw data processing
       ef LB = 0.8 FT_mod = 6 PKNL = 1 SI = 64K 
       data hash MD5: 64K
       09 21 16 57 E5 65 38 08 A4 26 10 9A 91 E2 88 7E>)
(   4,<2025-02-20 00:01:02.050 +0100>,<nmrsu>,<av600>,<proc1d>,<TopSpin 3.6.0>,
      <apk 
       data hash MD5: 64K
       F0 39 87 D9 38 95 7B 8D C4 3B 6F 6C 65 35 0E 00>)
(   5,<2025-02-20 00:01:02.126 +0100>,<nmrsu>,<av600>,<proc1d>,<TopSpin 3.6.0>,
      <abs ABSG = 5 
       data hash MD5: 64K
       FC 78 1A 26 9F 9E 88 75 EA 48 52 C7 F9 08 7A 23>)
$$ C:/Bruker/Topspin3.6.5/data/MG-EV-OPHIO-13-P8-/1/pdata/1/auditp.txt
(   6,<2025-03-02 19:13:19.207 +0100>,<lety>,<DESKTOP-R9OGEOQ>,<dataserver>,<TopSpin 3.6.5>,
      <Spectrum calibrated, SF was set. Old value: 600.130056 New value: 600.130015. Peak list modified: Yes
       data hash MD5: 64K
       FC 78 1A 26 9F 9E 88 75 EA 48 52 C7 F9 08 7A 23>)
(   7,<2025-03-02 19:13:19.223 +0100>,<lety>,<DESKTOP-R9OGEOQ>,<dataserver>,<TopSpin 3.6.5>,
      <Spectrum calibrated, OFFSET was set. Old value: 11.920110 New value: 11.988248. Peak list modified: Yes
       data hash MD5: 64K
       FC 78 1A 26 9F 9E 88 75 EA 48 52 C7 F9 08 7A 23>)
(   8,<2025-11-02 16:46:46.810 +0100>,<lety>,<DESKTOP-R9OGEOQ>,<dataserver>,<TopSpin 3.6.5>,
      <INTEGRAL 2025-11-02 16:40:33.586 +0100
       DELETE [7.471;7.056]
       data hash MD5: 64K
       FC 78 1A 26 9F 9E 88 75 EA 48 52 C7 F9 08 7A 23>)
(   9,<2025-11-02 16:46:46.825 +0100>,<lety>,<DESKTOP-R9OGEOQ>,<dataserver>,<TopSpin 3.6.5>,
      <INTEGRAL 2025-11-02 16:41:03.490 +0100
       DEFINE [7.070;6.994]
       data hash MD5: 64K
       FC 78 1A 26 9F 9E 88 75 EA 48 52 C7 F9 08 7A 23>)
(  10,<2025-11-02 16:46:46.825 +0100>,<lety>,<DESKTOP-R9OGEOQ>,<dataserver>,<TopSpin 3.6.5>,
      <INTEGRAL 2025-11-02 16:41:23.421 +0100
       DELETE [5.491;4.744]
       data hash MD5: 64K
       FC 78 1A 26 9F 9E 88 75 EA 48 52 C7 F9 08 7A 23>)
(  11,<2025-11-02 16:46:46.825 +0100>,<lety>,<DESKTOP-R9OGEOQ>,<dataserver>,<TopSpin 3.6.5>,
      <INTEGRAL 2025-11-02 16:41:25.874 +0100
       DEFINE [5.319;5.261]
       data hash MD5: 64K
       FC 78 1A 26 9F 9E 88 75 EA 48 52 C7 F9 08 7A 23>)
(  12,<2025-11-02 16:46:46.825 +0100>,<lety>,<DESKTOP-R9OGEOQ>,<dataserver>,<TopSpin 3.6.5>,
      <INTEGRAL 2025-11-02 16:41:28.733 +0100
       DEFINE [5.127;5.073]
       data hash MD5: 64K
       FC 78 1A 26 9F 9E 88 75 EA 48 52 C7 F9 08 7A 23>)
(  13,<2025-11-02 16:46:46.825 +0100>,<lety>,<DESKTOP-R9OGEOQ>,<dataserver>,<TopSpin 3.6.5>,
      <INTEGRAL 2025-11-02 16:41:31.764 +0100
       DEFINE [5.007;4.942]
       data hash MD5: 64K
       FC 78 1A 26 9F 9E 88 75 EA 48 52 C7 F9 08 7A 23>)
(  14,<2025-11-02 16:46:46.825 +0100>,<lety>,<DESKTOP-R9OGEOQ>,<dataserver>,<TopSpin 3.6.5>,
      <INTEGRAL 2025-11-02 16:41:38.326 +0100
       DELETE [4.541;3.777]
       data hash MD5: 64K
       FC 78 1A 26 9F 9E 88 75 EA 48 52 C7 F9 08 7A 23>)
(  15,<2025-11-02 16:46:46.841 +0100>,<lety>,<DESKTOP-R9OGEOQ>,<dataserver>,<TopSpin 3.6.5>,
      <INTEGRAL 2025-11-02 16:41:46.372 +0100
       DELETE [3.776;2.964]
       data hash MD5: 64K
       FC 78 1A 26 9F 9E 88 75 EA 48 52 C7 F9 08 7A 23>)
(  16,<2025-11-02 16:46:46.841 +0100>,<lety>,<DESKTOP-R9OGEOQ>,<dataserver>,<TopSpin 3.6.5>,
      <INTEGRAL 2025-11-02 16:41:49.091 +0100
       DEFINE [3.677;3.608]
       data hash MD5: 64K
       FC 78 1A 26 9F 9E 88 75 EA 48 52 C7 F9 08 7A 23>)
(  17,<2025-11-02 16:46:46.841 +0100>,<lety>,<DESKTOP-R9OGEOQ>,<dataserver>,<TopSpin 3.6.5>,
      <INTEGRAL 2025-11-02 16:41:53.497 +0100
       DELETE [2.863;-0.222]
       data hash MD5: 64K
       FC 78 1A 26 9F 9E 88 75 EA 48 52 C7 F9 08 7A 23>)
(  18,<2025-11-02 16:46:46.841 +0100>,<lety>,<DESKTOP-R9OGEOQ>,<dataserver>,<TopSpin 3.6.5>,
      <INTEGRAL 2025-11-02 16:42:01.247 +0100
       DEFINE [2.512;2.445]
       data hash MD5: 64K
       FC 78 1A 26 9F 9E 88 75 EA 48 52 C7 F9 08 7A 23>)
(  19,<2025-11-02 16:46:46.841 +0100>,<lety>,<DESKTOP-R9OGEOQ>,<dataserver>,<TopSpin 3.6.5>,
      <INTEGRAL 2025-11-02 16:42:04.121 +0100
       DEFINE [2.445;2.389]
       data hash MD5: 64K
       FC 78 1A 26 9F 9E 88 75 EA 48 52 C7 F9 08 7A 23>)
(  20,<2025-11-02 16:46:46.841 +0100>,<lety>,<DESKTOP-R9OGEOQ>,<dataserver>,<TopSpin 3.6.5>,
      <INTEGRAL 2025-11-02 16:42:10.756 +0100
       DEFINE [2.296;2.249]
       data hash MD5: 64K
       FC 78 1A 26 9F 9E 88 75 EA 48 52 C7 F9 08 7A 23>)
(  21,<2025-11-02 16:46:46.857 +0100>,<lety>,<DESKTOP-R9OGEOQ>,<dataserver>,<TopSpin 3.6.5>,
      <INTEGRAL 2025-11-02 16:42:14.287 +0100
       DEFINE [2.240;2.191]
       data hash MD5: 64K
       FC 78 1A 26 9F 9E 88 75 EA 48 52 C7 F9 08 7A 23>)
(  22,<2025-11-02 16:46:46.857 +0100>,<lety>,<DESKTOP-R9OGEOQ>,<dataserver>,<TopSpin 3.6.5>,
      <INTEGRAL 2025-11-02 16:42:18.599 +0100
       DEFINE [2.160;2.095]
       data hash MD5: 64K
       FC 78 1A 26 9F 9E 88 75 EA 48 52 C7 F9 08 7A 23>)
(  23,<2025-11-02 16:46:46.857 +0100>,<lety>,<DESKTOP-R9OGEOQ>,<dataserver>,<TopSpin 3.6.5>,
      <INTEGRAL 2025-11-02 16:42:22.599 +0100
       DEFINE [2.079;1.990]
       data hash MD5: 64K
       FC 78 1A 26 9F 9E 88 75 EA 48 52 C7 F9 08 7A 23>)
(  24,<2025-11-02 16:46:46.857 +0100>,<lety>,<DESKTOP-R9OGEOQ>,<dataserver>,<TopSpin 3.6.5>,
      <INTEGRAL 2025-11-02 16:42:25.599 +0100
       DEFINE [1.981;1.921]
       data hash MD5: 64K
       FC 78 1A 26 9F 9E 88 75 EA 48 52 C7 F9 08 7A 23>)
(  25,<2025-11-02 16:46:46.857 +0100>,<lety>,<DESKTOP-R9OGEOQ>,<dataserver>,<TopSpin 3.6.5>,
      <INTEGRAL 2025-11-02 16:42:30.552 +0100
       DEFINE [1.916;1.865]
       data hash MD5: 64K
       FC 78 1A 26 9F 9E 88 75 EA 48 52 C7 F9 08 7A 23>)
(  26,<2025-11-02 16:46:46.857 +0100>,<lety>,<DESKTOP-R9OGEOQ>,<dataserver>,<TopSpin 3.6.5>,
      <INTEGRAL 2025-11-02 16:42:33.380 +0100
       DEFINE [1.798;1.740]
       data hash MD5: 64K
       FC 78 1A 26 9F 9E 88 75 EA 48 52 C7 F9 08 7A 23>)
(  27,<2025-11-02 16:46:46.872 +0100>,<lety>,<DESKTOP-R9OGEOQ>,<dataserver>,<TopSpin 3.6.5>,
      <INTEGRAL 2025-11-02 16:42:35.942 +0100
       DEFINE [1.705;1.667]
       data hash MD5: 64K
       FC 78 1A 26 9F 9E 88 75 EA 48 52 C7 F9 08 7A 23>)
(  28,<2025-11-02 16:46:46.872 +0100>,<lety>,<DESKTOP-R9OGEOQ>,<dataserver>,<TopSpin 3.6.5>,
      <INTEGRAL 2025-11-02 16:42:39.754 +0100
       DEFINE [1.626;1.593]
       data hash MD5: 64K
       FC 78 1A 26 9F 9E 88 75 EA 48 52 C7 F9 08 7A 23>)
(  29,<2025-11-02 16:46:46.872 +0100>,<lety>,<DESKTOP-R9OGEOQ>,<dataserver>,<TopSpin 3.6.5>,
      <INTEGRAL 2025-11-02 16:42:44.160 +0100
       DEFINE [1.310;1.269]
       data hash MD5: 64K
       FC 78 1A 26 9F 9E 88 75 EA 48 52 C7 F9 08 7A 23>)
(  30,<2025-11-02 16:46:46.872 +0100>,<lety>,<DESKTOP-R9OGEOQ>,<dataserver>,<TopSpin 3.6.5>,
      <INTEGRAL 2025-11-02 16:42:46.457 +0100
       DEFINE [1.064;0.995]
       data hash MD5: 64K
       FC 78 1A 26 9F 9E 88 75 EA 48 52 C7 F9 08 7A 23>)
(  31,<2025-11-02 16:46:46.872 +0100>,<lety>,<DESKTOP-R9OGEOQ>,<dataserver>,<TopSpin 3.6.5>,
      <INTEGRAL 2025-11-02 16:42:54.519 +0100
       BIAS_SLOPE_CHANGED [1.064;0.995]
       data hash MD5: 64K
       FC 78 1A 26 9F 9E 88 75 EA 48 52 C7 F9 08 7A 23>)
(  32,<2025-11-02 16:46:46.888 +0100>,<lety>,<DESKTOP-R9OGEOQ>,<dataserver>,<TopSpin 3.6.5>,
      <INTEGRAL 2025-11-02 16:43:16.825 +0100
       BIAS_SLOPE_CHANGED [1.310;1.269]
       data hash MD5: 64K
       FC 78 1A 26 9F 9E 88 75 EA 48 52 C7 F9 08 7A 23>)
(  33,<2025-11-02 16:46:46.888 +0100>,<lety>,<DESKTOP-R9OGEOQ>,<dataserver>,<TopSpin 3.6.5>,
      <INTEGRAL 2025-11-02 16:43:31.527 +0100
       BIAS_SLOPE_CHANGED [1.626;1.593]
       data hash MD5: 64K
       FC 78 1A 26 9F 9E 88 75 EA 48 52 C7 F9 08 7A 23>)
(  34,<2025-11-02 16:46:46.888 +0100>,<lety>,<DESKTOP-R9OGEOQ>,<dataserver>,<TopSpin 3.6.5>,
      <INTEGRAL 2025-11-02 16:43:38.073 +0100
       BIAS_SLOPE_CHANGED [1.705;1.667]
       data hash MD5: 64K
       FC 78 1A 26 9F 9E 88 75 EA 48 52 C7 F9 08 7A 23>)
##END=

$$ hash MD5
$$ 7C B5 79 D5 37 0A 8F 02 F0 F6 C2 02 BC AD 2F 0A
