# Supplementary material for: Gigobolins A–C, New Ophiobolins with Anticancer Activity from the Phytopathogenic Fungus Drechslera gigantea
Source: J Nat Prod. 2026 Feb 27;89(3):864–72. doi: 10.1021/acs.jnatprod.5c01414 (PMC13036769; doi:10.1021/acs.jnatprod.5c01414)
Supplement: Supplementary file 4 [file np5c01414_si_004.zip › Gigobolin C_NMR-RAW_DATA/1H_Gigo C/pdata/1/integrals.txt]

   Current data set:
   NAME =	MG-EV-OPHIO-13-P8-	EXPNO =	1	PROCNO = 1
   DU   =	C:/Bruker/Topspin3.6.5/data

   Number   Integrated Region     Integral
     1      7.070      6.994         1.00000
     2      5.319      5.261         1.30937
     3      5.127      5.073         1.13461
     4      5.007      4.942         1.29109
     5      3.677      3.608         3.62583
     6      2.512      2.445         1.82011
     7      2.445      2.389         1.59148
     8      2.296      2.249         2.07346
     9      2.240      2.191         1.82670
    10      2.160      2.095         1.99146
    11      2.079      1.990         6.75965
    12      1.981      1.921         4.96363
    13      1.916      1.865         2.21702
    14      1.798      1.740         3.68095
    15      1.705      1.667         3.27877
    16      1.626      1.593         3.43878
    17      1.310      1.269         3.73352
    18      1.064      0.995         6.39781
