# Supplementary material for: Gigobolins A–C, New Ophiobolins with Anticancer Activity from the Phytopathogenic Fungus Drechslera gigantea
Source: J Nat Prod. 2026 Feb 27;89(3):864–72. doi: 10.1021/acs.jnatprod.5c01414 (PMC13036769; doi:10.1021/acs.jnatprod.5c01414)
Supplement: Supplementary file 4 [file np5c01414_si_004.zip › Gigobolin C_NMR-RAW_DATA/1H_Gigo C/pdata/1/intrng]

A 1.0 #regions in PPM
# low field   high field  bias        slope
  7.070232135479821  6.994376063341508  0.0  0.0  # for region 1
  5.318849293462889  5.260841708886532  0.0  0.0  # for region 2
  5.126978052171862  5.073432589485994  0.0  0.0  # for region 3
  5.006500761128659  4.941799993716568  0.0  0.0  # for region 4
  3.6767884377629363  3.6076255484603568  0.0  0.0  # for region 5
  2.5121746243453074  2.4452427959879723  0.0  0.0  # for region 6
  2.4452427959879723  2.38946627235686  0.0  0.0  # for region 7
  2.295761712656591  2.2489094328064563  0.0  0.0  # for region 8
  2.2399851890254783  2.1909018482300993  0.0  0.0  # for region 9
  2.1596669949966762  2.0949662275845857  0.0  0.0  # for region 10
  2.0793488009678742  1.9901063631580942  0.0  0.0  # for region 11
  1.9811821193771162  1.9209434738555147  0.0  0.0  # for region 12
  1.9164813519650257  1.8651669502244022  0.0  0.0  # for region 13
  1.7982351218670671  1.7402275372907101  0.0  0.0  # for region 14
  1.704530562166798  1.6666025260976416  2816000.0  0.0  # for region 15
  1.6264434290832406  1.592977514904573  4544000.0  0.0  # for region 16
  1.3096327748585217  1.2694736778441207  1.4272E7  0.0  # for region 17
  1.0642160708816266  0.9950531815790471  6144000.0  -12049.38271604939  # for region 18
