# Supplementary material for: Gigobolins A–C, New Ophiobolins with Anticancer Activity from the Phytopathogenic Fungus Drechslera gigantea
Source: J Nat Prod. 2026 Feb 27;89(3):864–72. doi: 10.1021/acs.jnatprod.5c01414 (PMC13036769; doi:10.1021/acs.jnatprod.5c01414)
Supplement: Supplementary file 4 [file np5c01414_si_004.zip › Gigobolin C_NMR-RAW_DATA/1H_Gigo C/pdata/1/parm.txt]

Current Data Parameters
NAME     MG-EV-OPHIO-13-P8-              
EXPNO                 1              
PROCNO                1              

F2 - Acquisition Parameters
Date_          20250220              
Time               0.01 h            
INSTRUM           spect              
PROBHD   Z44896_0016 (C              
PULPROG              zg              
TD                16384              
SOLVENT           CDCl3              
NS                  128              
DS                    0              
SWH            8417.509 Hz           
FIDRES         1.027528 Hz           
AQ            0.9732096 sec          
RG                   18              
DW               59.400 usec         
DE                10.00 usec         
TE                300.0 K            
D1           1.00000000 sec          
TD0                   1              
SFO1        600.1330006 MHz          
NUC1                 1H              
P1                 7.84 usec         
PLW1         8.19999981 W            

F2 - Processing parameters
SI                65536              
SF          600.1300149 MHz          
WDW                  EM              
SSB                   0              
LB                 0.80 Hz           
GB                    0              
PC                 1.00              
