# Supplementary material for: Gigobolins A–C, New Ophiobolins with Anticancer Activity from the Phytopathogenic Fungus Drechslera gigantea
Source: J Nat Prod. 2026 Feb 27;89(3):864–72. doi: 10.1021/acs.jnatprod.5c01414 (PMC13036769; doi:10.1021/acs.jnatprod.5c01414)
Supplement: Supplementary file 4 [file np5c01414_si_004.zip › Gigobolin C_NMR-RAW_DATA/1H_Gigo C/pdata/1/peaklist.xml]

<?xml version="1.0" encoding="UTF-8"?>
<PeakList modified="2025-11-02T16:40:09">
  <PeakList1D>
    <PeakList1DHeader creator="lety" date="2025-11-02T16:40:09" expNo="1" name="MG-EV-OPHIO-13-P8-" owner="" procNo="1" source="C:/Bruker/TopSpin3.6.5/data">
      <PeakPickDetails>F1=7.067408ppm, F2=6.990688ppm, MI=0.02cm, MAXI=0.18cm, PC=1.000
      </PeakPickDetails>
    </PeakList1DHeader>
    <Peak1D F1="7.050663" intensity="0.06649167" type="0"/>
    <Peak1D F1="7.046935" intensity="0.06956878" type="0"/>
    <Peak1D F1="7.036564" intensity="0.1256118" type="0"/>
    <Peak1D F1="7.03302" intensity="0.1290039" type="0"/>
    <Peak1D F1="7.022634" intensity="0.06908093" type="0"/>
    <Peak1D F1="7.018815" intensity="0.06844477" type="0"/>
  </PeakList1D>
  <PeakList1D>
    <PeakList1DHeader creator="lety" date="2025-11-02T16:40:09" expNo="1" name="MG-EV-OPHIO-13-P8-" owner="" procNo="1" source="C:/Bruker/TopSpin3.6.5/data">
      <PeakPickDetails>F1=5.336614ppm, F2=5.247620ppm, MI=0.10cm, MAXI=0.29cm, PC=1.000
      </PeakPickDetails>
    </PeakList1DHeader>
    <Peak1D F1="5.289926" intensity="0.2116459" type="0"/>
  </PeakList1D>
  <PeakList1D>
    <PeakList1DHeader creator="lety" date="2025-11-02T16:40:09" expNo="1" name="MG-EV-OPHIO-13-P8-" owner="" procNo="1" source="C:/Bruker/TopSpin3.6.5/data">
      <PeakPickDetails>F1=5.131006ppm, F2=5.066561ppm, MI=0.04cm, MAXI=0.15cm, PC=1.000
      </PeakPickDetails>
    </PeakList1DHeader>
    <Peak1D F1="5.1117" intensity="0.07109931" type="0"/>
    <Peak1D F1="5.099648" intensity="0.1240352" type="0"/>
    <Peak1D F1="5.087718" intensity="0.06819205" type="0"/>
  </PeakList1D>
  <PeakList1D>
    <PeakList1DHeader creator="lety" date="2025-11-02T16:40:09" expNo="1" name="MG-EV-OPHIO-13-P8-" owner="" procNo="1" source="C:/Bruker/TopSpin3.6.5/data">
      <PeakPickDetails>F1=5.008255ppm, F2=4.940741ppm, MI=0.09cm, MAXI=0.26cm, PC=1.000
      </PeakPickDetails>
    </PeakList1DHeader>
    <Peak1D F1="4.987993" intensity="0.1589619" type="0"/>
    <Peak1D F1="4.978018" intensity="0.2014777" type="0"/>
    <Peak1D F1="4.976643" intensity="0.2038356" type="0"/>
    <Peak1D F1="4.96675" intensity="0.1540574" type="0"/>
  </PeakList1D>
  <PeakList1D>
    <PeakList1DHeader creator="lety" date="2025-11-02T16:40:09" expNo="1" name="MG-EV-OPHIO-13-P8-" owner="" procNo="1" source="C:/Bruker/TopSpin3.6.5/data">
      <PeakPickDetails>F1=3.731641ppm, F2=3.562857ppm, MI=0.06cm, MAXI=0.52cm, PC=1.000
      </PeakPickDetails>
    </PeakList1DHeader>
    <Peak1D F1="3.665237" intensity="0.1120531" type="0"/>
    <Peak1D F1="3.652726" intensity="0.2772125" type="0"/>
    <Peak1D F1="3.644628" intensity="0.3783895" type="0"/>
    <Peak1D F1="3.637436" intensity="0.2451975" type="0"/>
    <Peak1D F1="3.625392" intensity="0.1236781" type="0"/>
    <Peak1D F1="3.621718" intensity="0.1134615" type="0"/>
  </PeakList1D>
  <PeakList1D>
    <PeakList1DHeader creator="lety" date="2025-11-02T16:40:09" expNo="1" name="MG-EV-OPHIO-13-P8-" owner="" procNo="1" source="C:/Bruker/TopSpin3.6.5/data">
      <PeakPickDetails>F1=2.522540ppm, F2=2.516402ppm, MI=0.13cm, MAXI=0.26cm, PC=1.000
      </PeakPickDetails>
    </PeakList1DHeader>
  </PeakList1D>
  <PeakList1D>
    <PeakList1DHeader creator="lety" date="2025-11-02T16:40:09" expNo="1" name="MG-EV-OPHIO-13-P8-" owner="" procNo="1" source="C:/Bruker/TopSpin3.6.5/data">
      <PeakPickDetails>F1=2.516402ppm, F2=2.442752ppm, MI=0.07cm, MAXI=0.32cm, PC=1.000
      </PeakPickDetails>
    </PeakList1DHeader>
    <Peak1D F1="2.495411" intensity="0.1373553" type="0"/>
    <Peak1D F1="2.480455" intensity="0.1586218" type="0"/>
    <Peak1D F1="2.473702" intensity="0.164927" type="0"/>
    <Peak1D F1="2.458835" intensity="0.1549907" type="0"/>
  </PeakList1D>
  <PeakList1D>
    <PeakList1DHeader creator="lety" date="2025-11-02T16:40:09" expNo="1" name="MG-EV-OPHIO-13-P8-" owner="" procNo="1" source="C:/Bruker/TopSpin3.6.5/data">
      <PeakPickDetails>F1=2.442752ppm, F2=2.390582ppm, MI=0.07cm, MAXI=0.16cm, PC=1.000
      </PeakPickDetails>
    </PeakList1DHeader>
    <Peak1D F1="2.424707" intensity="0.1256053" type="0"/>
    <Peak1D F1="2.406009" intensity="0.137359" type="0"/>
  </PeakList1D>
  <PeakList1D>
    <PeakList1DHeader creator="lety" date="2025-11-02T16:40:09" expNo="1" name="MG-EV-OPHIO-13-P8-" owner="" procNo="1" source="C:/Bruker/TopSpin3.6.5/data">
      <PeakPickDetails>F1=2.298519ppm, F2=2.240212ppm, MI=0.30cm, MAXI=0.48cm, PC=1.000
      </PeakPickDetails>
    </PeakList1DHeader>
    <Peak1D F1="2.284516" intensity="0.3977201" type="0"/>
    <Peak1D F1="2.259406" intensity="0.3959019" type="0"/>
  </PeakList1D>
  <PeakList1D>
    <PeakList1DHeader creator="lety" date="2025-11-02T16:40:09" expNo="1" name="MG-EV-OPHIO-13-P8-" owner="" procNo="1" source="C:/Bruker/TopSpin3.6.5/data">
      <PeakPickDetails>F1=2.240212ppm, F2=2.178836ppm, MI=0.08cm, MAXI=0.21cm, PC=1.000
      </PeakPickDetails>
    </PeakList1DHeader>
    <Peak1D F1="2.22421" intensity="0.1349684" type="0"/>
    <Peak1D F1="2.199735" intensity="0.159785" type="0"/>
  </PeakList1D>
  <PeakList1D>
    <PeakList1DHeader creator="lety" date="2025-11-02T16:40:09" expNo="1" name="MG-EV-OPHIO-13-P8-" owner="" procNo="1" source="C:/Bruker/TopSpin3.6.5/data">
      <PeakPickDetails>F1=2.148148ppm, F2=2.083704ppm, MI=0.04cm, MAXI=0.17cm, PC=1.000
      </PeakPickDetails>
    </PeakList1DHeader>
    <Peak1D F1="2.135164" intensity="0.07267962" type="0"/>
    <Peak1D F1="2.125041" intensity="0.1105829" type="0"/>
    <Peak1D F1="2.115008" intensity="0.1127059" type="0"/>
    <Peak1D F1="2.102999" intensity="0.0853262" type="0"/>
    <Peak1D F1="2.090771" intensity="0.06525061" type="0"/>
  </PeakList1D>
  <PeakList1D>
    <PeakList1DHeader creator="lety" date="2025-11-02T16:40:09" expNo="1" name="MG-EV-OPHIO-13-P8-" owner="" procNo="1" source="C:/Bruker/TopSpin3.6.5/data">
      <PeakPickDetails>F1=2.080635ppm, F2=1.982434ppm, MI=0.10cm, MAXI=0.58cm, PC=1.000
      </PeakPickDetails>
    </PeakList1DHeader>
    <Peak1D F1="2.06876" intensity="0.1515549" type="0"/>
    <Peak1D F1="2.058358" intensity="0.2371185" type="0"/>
    <Peak1D F1="2.051711" intensity="0.2226361" type="0"/>
    <Peak1D F1="2.039967" intensity="0.2912834" type="0"/>
    <Peak1D F1="2.036073" intensity="0.2670167" type="0"/>
    <Peak1D F1="2.024321" intensity="0.3002525" type="0"/>
    <Peak1D F1="2.017138" intensity="0.206991" type="0"/>
    <Peak1D F1="2.013358" intensity="0.1713138" type="0"/>
    <Peak1D F1="2.007757" intensity="0.5209849" type="0"/>
    <Peak1D F1="2.003845" intensity="0.2294681" type="0"/>
  </PeakList1D>
  <PeakList1D>
    <PeakList1DHeader creator="lety" date="2025-11-02T16:40:09" expNo="1" name="MG-EV-OPHIO-13-P8-" owner="" procNo="1" source="C:/Bruker/TopSpin3.6.5/data">
      <PeakPickDetails>F1=1.976296ppm, F2=1.924127ppm, MI=0.19cm, MAXI=0.47cm, PC=1.000
      </PeakPickDetails>
    </PeakList1DHeader>
    <Peak1D F1="1.963564" intensity="0.292274" type="0"/>
    <Peak1D F1="1.958972" intensity="0.2604386" type="0"/>
    <Peak1D F1="1.951151" intensity="0.2952516" type="0"/>
    <Peak1D F1="1.938537" intensity="0.4097243" type="0"/>
  </PeakList1D>
  <PeakList1D>
    <PeakList1DHeader creator="lety" date="2025-11-02T16:40:09" expNo="1" name="MG-EV-OPHIO-13-P8-" owner="" procNo="1" source="C:/Bruker/TopSpin3.6.5/data">
      <PeakPickDetails>F1=1.911852ppm, F2=1.850476ppm, MI=0.10cm, MAXI=0.30cm, PC=1.000
      </PeakPickDetails>
    </PeakList1DHeader>
    <Peak1D F1="1.902118" intensity="0.2523185" type="0"/>
    <Peak1D F1="1.892566" intensity="0.2582609" type="0"/>
    <Peak1D F1="1.877156" intensity="0.2339731" type="0"/>
    <Peak1D F1="1.867581" intensity="0.2295797" type="0"/>
  </PeakList1D>
  <PeakList1D>
    <PeakList1DHeader creator="lety" date="2025-11-02T16:40:09" expNo="1" name="MG-EV-OPHIO-13-P8-" owner="" procNo="1" source="C:/Bruker/TopSpin3.6.5/data">
      <PeakPickDetails>F1=1.792169ppm, F2=1.733863ppm, MI=0.19cm, MAXI=0.47cm, PC=1.000
      </PeakPickDetails>
    </PeakList1DHeader>
    <Peak1D F1="1.774888" intensity="0.3269995" type="0"/>
    <Peak1D F1="1.763952" intensity="0.3290815" type="0"/>
    <Peak1D F1="1.756457" intensity="0.4450117" type="0"/>
    <Peak1D F1="1.754354" intensity="0.4244008" type="0"/>
  </PeakList1D>
  <PeakList1D>
    <PeakList1DHeader creator="lety" date="2025-11-02T16:40:09" expNo="1" name="MG-EV-OPHIO-13-P8-" owner="" procNo="1" source="C:/Bruker/TopSpin3.6.5/data">
      <PeakPickDetails>F1=1.730794ppm, F2=1.666349ppm, MI=1.17cm, MAXI=1.27cm, PC=1.000
      </PeakPickDetails>
    </PeakList1DHeader>
    <Peak1D F1="1.690464" intensity="1.198762" type="0"/>
  </PeakList1D>
  <PeakList1D>
    <PeakList1DHeader creator="lety" date="2025-11-02T16:40:09" expNo="1" name="MG-EV-OPHIO-13-P8-" owner="" procNo="1" source="C:/Bruker/TopSpin3.6.5/data">
      <PeakPickDetails>F1=1.626455ppm, F2=1.589630ppm, MI=1.16cm, MAXI=1.26cm, PC=1.000
      </PeakPickDetails>
    </PeakList1DHeader>
    <Peak1D F1="1.601737" intensity="1.236661" type="0"/>
  </PeakList1D>
  <PeakList1D>
    <PeakList1DHeader creator="lety" date="2025-11-02T16:40:09" expNo="1" name="MG-EV-OPHIO-13-P8-" owner="" procNo="1" source="C:/Bruker/TopSpin3.6.5/data">
      <PeakPickDetails>F1=1.334921ppm, F2=1.264339ppm, MI=2.92cm, MAXI=3.10cm, PC=1.000
      </PeakPickDetails>
    </PeakList1DHeader>
    <Peak1D F1="1.277551" intensity="2.96211" type="0"/>
  </PeakList1D>
  <PeakList1D>
    <PeakList1DHeader creator="lety" date="2025-11-02T16:40:09" expNo="1" name="MG-EV-OPHIO-13-P8-" owner="" procNo="1" source="C:/Bruker/TopSpin3.6.5/data">
      <PeakPickDetails>F1=1.117037ppm, F2=0.978942ppm, MI=0.98cm, MAXI=2.28cm, PC=1.000
      </PeakPickDetails>
    </PeakList1DHeader>
    <Peak1D F1="1.043554" intensity="1.205946" type="0"/>
    <Peak1D F1="1.032371" intensity="1.196724" type="0"/>
    <Peak1D F1="1.013975" intensity="1.910295" type="0"/>
  </PeakList1D>
</PeakList>
