# Supplementary material for: Gigobolins A–C, New Ophiobolins with Anticancer Activity from the Phytopathogenic Fungus Drechslera gigantea
Source: J Nat Prod. 2026 Feb 27;89(3):864–72. doi: 10.1021/acs.jnatprod.5c01414 (PMC13036769; doi:10.1021/acs.jnatprod.5c01414)
Supplement: Supplementary file 4 [file np5c01414_si_004.zip › Gigobolin C_NMR-RAW_DATA/1H_Gigo C/pdata/1/peakrng]

P    #regions in PPM
# 2025-11-02 16:40:25 +0100  lety@DESKTOP-R9OGEOQ
# low field   high field   mi   maxi
  7.067408079831888  6.990688495812871  0.020  0.182  # for region 1
  5.336614264362854  5.247619546900794  0.098  0.287  # for region 2
  5.131005779191888  5.066561328615913  0.041  0.149  # for region 3
  5.00825444476146  4.940741210824725  0.088  0.260  # for region 4
  3.73164056668501  3.5628574818431713  0.061  0.520  # for region 5
  2.5225399225452945  2.5164023558237734  0.125  0.257  # for region 6
  2.5164023558237734  2.4427515551655166  0.068  0.317  # for region 7
  2.4427515551655166  2.3905822380325845  0.074  0.155  # for region 8
  2.2985187372097635  2.2402118533553104  0.297  0.476  # for region 9
  2.2402118533553104  2.178836186140096  0.078  0.206  # for region 10
  2.1481483525324894  2.0837039019565147  0.044  0.169  # for region 11
  2.080635118595754  1.9824340510514116  0.105  0.577  # for region 12
  1.9762964843298902  1.9241271671969582  0.186  0.473  # for region 13
  1.9118520337539155  1.8504763665387014  0.105  0.301  # for region 14
  1.7921694826842482  1.7338625988297949  0.189  0.466  # for region 15
  1.7307938154690343  1.6663493648930596  1.168  1.270  # for region 16
  1.6264551812031705  1.589629780874042  1.162  1.256  # for region 17
  1.334920761930904  1.264338744633408  2.923  3.100  # for region 18
  1.1170371433168944  0.978941892082663  0.980  2.281  # for region 19
