# Supplementary material for: Gigobolins A–C, New Ophiobolins with Anticancer Activity from the Phytopathogenic Fungus Drechslera gigantea
Source: J Nat Prod. 2026 Feb 27;89(3):864–72. doi: 10.1021/acs.jnatprod.5c01414 (PMC13036769; doi:10.1021/acs.jnatprod.5c01414)
Supplement: Supplementary file 4 [file np5c01414_si_004.zip › Gigobolin C_NMR-RAW_DATA/1H_Gigo C/shimvalues]

# Thu Feb 20 00:01:00 2025
#$$PROBEIDENTIFIER=Z44896_0016
#$$PROBENAME=CP TCI 600S3 H-C/N-D-05 Z
#$$SHIMID=292722
#
# Active Shim Gradients
#
Z           		24074           
Z2          		-3195           
Z3          		4161            
Z4          		-1809           
Z5          		-755            
Z6          		6894            
Z7          		-775            
Z8          		-19649          
X           		3650            
XZ          		1393            
XZ2         		7087            
XZ3         		-3439           
XZ4         		189             
XZ5         		-8410           
Y           		1966            
YZ          		5735            
YZ2         		4238            
YZ3         		-359            
YZ4         		-252            
YZ5         		2238            
XY          		8725            
XYZ         		12372           
XYZ2        		-4948           
XYZ3        		-214            
XYZ4        		3258            
XYZ5        		0               
(X2-Y2)     		239             
(X2-Y2)Z    		2019            
(X2-Y2)Z2   		-885            
(X2-Y2)Z3   		-1031           
(X2-Y2)Z4   		1531            
(X2-Y2)Z5   		0               
X3          		-4671           
X3Z         		-8306           
Y3          		-5114           
Y3Z         		2659            
#
# Lock Parameter
#
FIELD		1524.179
LOCKPHASE		335.245 
LOCKPOWER		-30.000 
LOCKGAIN		113.165 
LOCKDC		-75.000 
LOCKSHIFT		7.240   
LOOPGAIN		-12.000 
LOOPTIME		0.400   
LOOPFILTER		100.000 
#
IEEE64_VERSION_CODE 1
#
# Shim currents 
#
SHIM_SETTING [1 ]  12095.22834521  
SHIM_SETTING [2 ]  4399.04992255   
SHIM_SETTING [3 ]  5354.06990342   
SHIM_SETTING [4 ]  -25037.83063760 
SHIM_SETTING [5 ]  11370.06930753  
SHIM_SETTING [6 ]  8492.42816143   
SHIM_SETTING [7 ]  -14533.67616069 
SHIM_SETTING [8 ]  -14747.01638115 
SHIM_SETTING [9 ]  -626.94170028   
SHIM_SETTING [10]  -143.93033319   
SHIM_SETTING [11]  0.00000000      
SHIM_SETTING [12]  -7773.26100000  
SHIM_SETTING [13]  -2455.54400000  
SHIM_SETTING [14]  1763.11200000   
SHIM_SETTING [15]  5862.72341285   
SHIM_SETTING [16]  15133.91741285  
SHIM_SETTING [17]  1112.34941945   
SHIM_SETTING [18]  -3343.82741945  
SHIM_SETTING [19]  -10874.75146107 
SHIM_SETTING [20]  10312.95926931  
SHIM_SETTING [21]  1236.75900000   
SHIM_SETTING [22]  -1276.91400000  
SHIM_SETTING [23]  1431.36300000   
SHIM_SETTING [24]  -2718.60100000  
SHIM_SETTING [25]  845.61100000    
SHIM_SETTING [26]  2005.86900000   
SHIM_SETTING [27]  -6293.75600000  
SHIM_SETTING [28]  12047.53020642  
SHIM_SETTING [29]  9597.22800000   
SHIM_SETTING [30]  4495.31100000   
SHIM_SETTING [31]  3087.02511984   
SHIM_SETTING [32]  -327.36179358   
SHIM_SETTING [33]  14422.65500000  
SHIM_SETTING [34]  -10004.91800000 
SHIM_SETTING [35]  17946.72600000  
SHIM_SETTING [36]  234.09400000    
SHIM_SETTING [37]  -3552.32219360  
SHIM_SETTING [38]  2448.49859772   
SHIM_SETTING [39]  -4125.25211984  
SHIM_SETTING [40]  0.00000000      
