# Supplementary material for: Gigobolins A–C, New Ophiobolins with Anticancer Activity from the Phytopathogenic Fungus Drechslera gigantea
Source: J Nat Prod. 2026 Feb 27;89(3):864–72. doi: 10.1021/acs.jnatprod.5c01414 (PMC13036769; doi:10.1021/acs.jnatprod.5c01414)
Supplement: Supplementary file 4 [file np5c01414_si_004.zip › Gigobolin C_NMR-RAW_DATA/COSY_Gigo C/audita.txt]

##TITLE= Audit trail, TopSpin 3.6.0
##JCAMPDX= 5.01
##ORIGIN= Bruker BioSpin GmbH
##OWNER= nmrsu
$$ /opt/data/current/MG-E13-P8/2/audita.txt
##AUDIT TRAIL=  $$ (NUMBER, WHEN, WHO, WHERE, PROCESS, VERSION, WHAT)
(   1,<2025-02-18 16:01:40.469 +0100>,<nmrsu>,<av600>,<go4>,<TopSpin 3.6.0>,
      <created by zg
	started at 2025-02-18 14:43:38.386 +0100,
	POWCHK enabled, PULCHK disabled,
       configuration hash MD5:
       79 AB F8 1E 1A C8 79 51 C8 AE A6 51 24 72 6C 82
       data hash MD5: 2K * 256
       8F 0A AC 50 C8 50 80 67 F1 63 FD 59 8B 6E CA 18>)
(   2,<2025-02-18 16:01:46.304 +0100>,<nmrsu>,<av600>,<audit>,<TopSpin 3.6.0>,
      <user comment:
       ICON-NMR User ID: nmrsu
       data hash MD5: 2K * 256
       8F 0A AC 50 C8 50 80 67 F1 63 FD 59 8B 6E CA 18>)
##END=

$$ hash MD5
$$ 06 87 95 5D 56 3A 15 D4 1E F7 F1 1F F0 2E 12 43
