# Supplementary material for: Gigobolins A–C, New Ophiobolins with Anticancer Activity from the Phytopathogenic Fungus Drechslera gigantea
Source: J Nat Prod. 2026 Feb 27;89(3):864–72. doi: 10.1021/acs.jnatprod.5c01414 (PMC13036769; doi:10.1021/acs.jnatprod.5c01414)
Supplement: Supplementary file 4 [file np5c01414_si_004.zip › Gigobolin C_NMR-RAW_DATA/COSY_Gigo C/pdata/1/curdat2]

##TITLE= Parameter file, TopSpin 3.6.0
##JCAMPDX= 5.0
##DATATYPE= Parameter Values
##NPOINTS= 4	$$ modification sequence number
##ORIGIN= Bruker BioSpin GmbH
##OWNER= nmrsu
$$ 2025-02-18 16:40:30.788 +0100  nmrsu@av600
$$ /opt/data/current/MG-E13-P8/2/pdata/1/curdat2
$$ process /opt/topspin3.6.0/prog/mod/dataserver
##$DATPATH2= </opt/data/current>
##$DATPATH3= </opt/data/current>
##$DU2= <>
##$EXPNO2= 1
##$EXPNO3= 2
##$NAME2= <MG-E13-P8>
##$NAME3= <MG-E13-P8>
##$PROCNO2= 1
##$PROCNO3= 98
##$TYPE= <>
##$USER2= <>
##END=
