# Supplementary material for: Gigobolins A–C, New Ophiobolins with Anticancer Activity from the Phytopathogenic Fungus Drechslera gigantea
Source: J Nat Prod. 2026 Feb 27;89(3):864–72. doi: 10.1021/acs.jnatprod.5c01414 (PMC13036769; doi:10.1021/acs.jnatprod.5c01414)
Supplement: Supplementary file 4 [file np5c01414_si_004.zip › Gigobolin C_NMR-RAW_DATA/COSY_Gigo C/pdata/98/auditp.txt]

##TITLE= Audit trail, TopSpin 3.6.0
##JCAMPDX= 5.01
##ORIGIN= Bruker BioSpin GmbH
##OWNER= nmrsu
$$ /opt/data/current/MG-E13-P8/2/pdata/98/auditp.txt
##AUDIT TRAIL=  $$ (NUMBER, WHEN, WHO, WHERE, PROCESS, VERSION, WHAT)
(   1,<2025-02-18 16:01:48.231 +0100>,<nmrsu>,<av600>,<mvrow>,<TopSpin 3.6.0>,
      <rhpp from
       1 2 "MG-E13-P8" "/opt/data/current"
       data hash MD5: 2K
       E3 7A 8C 7D A4 3E E9 92 91 49 58 5A A8 AA C1 54>)
##END=

$$ hash MD5
$$ 6F C0 33 0D 97 6C A2 C8 DA 4B 70 F5 51 7E 00 8C
