# Supplementary material for: Gigobolins A–C, New Ophiobolins with Anticancer Activity from the Phytopathogenic Fungus Drechslera gigantea
Source: J Nat Prod. 2026 Feb 27;89(3):864–72. doi: 10.1021/acs.jnatprod.5c01414 (PMC13036769; doi:10.1021/acs.jnatprod.5c01414)
Supplement: Supplementary file 4 [file np5c01414_si_004.zip › Gigobolin C_NMR-RAW_DATA/COSY_Gigo C/pdata/98/parm.txt]

Current Data Parameters
NAME          MG-E13-P8              
EXPNO                 2              
PROCNO               98              

F2 - Acquisition Parameters
Date_          20250218              
Time              14.44 h            
INSTRUM           spect              
PROBHD   Z44896_0016 (C              
PULPROG        cosyqf90              
TD                 2048              
SOLVENT           CDCl3              
NS                   16              
DS                    4              
SWH            8417.509 Hz           
FIDRES         8.220223 Hz           
AQ            0.1216512 sec          
RG                 25.4              
DW               59.400 usec         
DE                10.00 usec         
TE                300.0 K            
D0           0.00000300 sec          
D1           1.00000000 sec          
IN0          0.00011880 sec          
TDav                  1              
SFO1        600.1330006 MHz          
NUC1                 1H              
P1                 7.60 usec         
PLW1         8.19999981 W            

F1 - Acquisition parameters
TD                  256              
SFO1            600.133 MHz          
FIDRES        65.761787 Hz           
SW               14.026 ppm          
FnMODE               QF              

F2 - Processing parameters
SI                 2048              
SF          600.1300161 MHz          
WDW               QSINE              
SSB                  64              
LB       0 Hz           
GB       0              
PC                 1.40              
