# Supplementary material for: Gigobolins A–C, New Ophiobolins with Anticancer Activity from the Phytopathogenic Fungus Drechslera gigantea
Source: J Nat Prod. 2026 Feb 27;89(3):864–72. doi: 10.1021/acs.jnatprod.5c01414 (PMC13036769; doi:10.1021/acs.jnatprod.5c01414)
Supplement: Supplementary file 4 [file np5c01414_si_004.zip › Gigobolin C_NMR-RAW_DATA/COSY_Gigo C/shimvalues]

# Tue Feb 18 14:44:07 2025
#$$PROBEIDENTIFIER=Z44896_0016
#$$PROBENAME=CP TCI 600S3 H-C/N-D-05 Z
#$$SHIMID=292722
#
# Active Shim Gradients
#
Z           		24127           
Z2          		-3209           
Z3          		4172            
Z4          		-1747           
Z5          		-735            
Z6          		6894            
Z7          		-775            
Z8          		-19649          
X           		3604            
XZ          		1393            
XZ2         		7087            
XZ3         		-3439           
XZ4         		189             
XZ5         		-8410           
Y           		1920            
YZ          		5678            
YZ2         		4238            
YZ3         		-359            
YZ4         		-252            
YZ5         		2238            
XY          		8725            
XYZ         		12372           
XYZ2        		-4948           
XYZ3        		-214            
XYZ4        		3258            
XYZ5        		0               
(X2-Y2)     		239             
(X2-Y2)Z    		2019            
(X2-Y2)Z2   		-885            
(X2-Y2)Z3   		-1031           
(X2-Y2)Z4   		1531            
(X2-Y2)Z5   		0               
X3          		-4671           
X3Z         		-8306           
Y3          		-5114           
Y3Z         		2659            
#
# Lock Parameter
#
FIELD		1524.131
LOCKPHASE		332.891 
LOCKPOWER		-30.000 
LOCKGAIN		113.028 
LOCKDC		-75.000 
LOCKSHIFT		7.240   
LOOPGAIN		-12.000 
LOOPTIME		0.400   
LOOPFILTER		100.000 
#
IEEE64_VERSION_CODE 1
#
# Shim currents 
#
SHIM_SETTING [1 ]  12124.27849263  
SHIM_SETTING [2 ]  4395.40854568   
SHIM_SETTING [3 ]  5386.10648398   
SHIM_SETTING [4 ]  -25081.98727048 
SHIM_SETTING [5 ]  11413.43983557  
SHIM_SETTING [6 ]  8485.89470568   
SHIM_SETTING [7 ]  -14459.13310129 
SHIM_SETTING [8 ]  -14710.16797640 
SHIM_SETTING [9 ]  -599.99072563   
SHIM_SETTING [10]  -132.37549028   
SHIM_SETTING [11]  0.00000000      
SHIM_SETTING [12]  -7773.26100000  
SHIM_SETTING [13]  -2455.54400000  
SHIM_SETTING [14]  1763.11200000   
SHIM_SETTING [15]  5821.18182569   
SHIM_SETTING [16]  15092.37582569  
SHIM_SETTING [17]  1066.34941945   
SHIM_SETTING [18]  -3389.82741945  
SHIM_SETTING [19]  -10896.52205695 
SHIM_SETTING [20]  10291.18867343  
SHIM_SETTING [21]  1236.75900000   
SHIM_SETTING [22]  -1276.91400000  
SHIM_SETTING [23]  1431.36300000   
SHIM_SETTING [24]  -2718.60100000  
SHIM_SETTING [25]  845.61100000    
SHIM_SETTING [26]  2005.86900000   
SHIM_SETTING [27]  -6293.75600000  
SHIM_SETTING [28]  11948.98861927  
SHIM_SETTING [29]  9597.22800000   
SHIM_SETTING [30]  4495.31100000   
SHIM_SETTING [31]  3013.72297373   
SHIM_SETTING [32]  -311.90338073   
SHIM_SETTING [33]  14422.65500000  
SHIM_SETTING [34]  -10004.91800000 
SHIM_SETTING [35]  17946.72600000  
SHIM_SETTING [36]  234.09400000    
SHIM_SETTING [37]  -3563.99592105  
SHIM_SETTING [38]  2416.63113341   
SHIM_SETTING [39]  -4143.94997373  
SHIM_SETTING [40]  0.00000000      
