# Supplementary material for: Gigobolins A–C, New Ophiobolins with Anticancer Activity from the Phytopathogenic Fungus Drechslera gigantea
Source: J Nat Prod. 2026 Feb 27;89(3):864–72. doi: 10.1021/acs.jnatprod.5c01414 (PMC13036769; doi:10.1021/acs.jnatprod.5c01414)
Supplement: Supplementary file 4 [file np5c01414_si_004.zip › Gigobolin C_NMR-RAW_DATA/ed_HSQC_Gigo C/acqu2]

##TITLE= Parameter file, TopSpin 3.6.0
##JCAMPDX= 5.0
##DATATYPE= Parameter Values
##NPOINTS= 1	$$ modification sequence number
##ORIGIN= Bruker BioSpin GmbH
##OWNER= nmrsu
$$ 2025-02-18 14:25:00.735 +0100  nmrsu@av600
$$ /opt/topspin3.6.0/prog/curdir/changer/inmrchanger/Feb11-2025-1211-nmrsu/16/16.52/data/nmr/MG-E13-P8/3/acqu2
$$ process /opt/topspin3.6.0/prog/mod/xwish3
##$ACQT0= 0
##$BF1= 150.902809
##$FnMODE= 6
##$NUC1= <13C>
##$NusJSP= 0
##$NusT2= 1
##$NusTD= 0
##$O1= 17353.8230349948
##$ProjAngle= 0
##$SFO1= 150.920162823035
##$SW= 319.985600687959
##$SW_h= 48292.2789568534
##$TD= 128
##END=
