# Supplementary material for: Gigobolins A–C, New Ophiobolins with Anticancer Activity from the Phytopathogenic Fungus Drechslera gigantea
Source: J Nat Prod. 2026 Feb 27;89(3):864–72. doi: 10.1021/acs.jnatprod.5c01414 (PMC13036769; doi:10.1021/acs.jnatprod.5c01414)
Supplement: Supplementary file 4 [file np5c01414_si_004.zip › Gigobolin C_NMR-RAW_DATA/ed_HSQC_Gigo C/audita.txt]

##TITLE= Audit trail, TopSpin 3.6.0
##JCAMPDX= 5.01
##ORIGIN= Bruker BioSpin GmbH
##OWNER= nmrsu
$$ /opt/data/current/MG-E13-P8/3/audita.txt
##AUDIT TRAIL=  $$ (NUMBER, WHEN, WHO, WHERE, PROCESS, VERSION, WHAT)
(   1,<2025-02-18 16:53:54.195 +0100>,<nmrsu>,<av600>,<go4>,<TopSpin 3.6.0>,
      <created by zg
	started at 2025-02-18 16:03:35.880 +0100,
	POWCHK enabled, PULCHK disabled,
       configuration hash MD5:
       79 AB F8 1E 1A C8 79 51 C8 AE A6 51 24 72 6C 82
       data hash MD5: 2K * 26
       B6 C9 D3 EB F6 4D 9F E8 27 B6 DD 90 F5 00 B9 45>)
(   2,<2025-02-18 16:53:54.232 +0100>,<nmrsu>,<av600>,<audit>,<TopSpin 3.6.0>,
      <user comment:
       ICON-NMR User ID: nmrsu
       data hash MD5: 2K * 26
       B6 C9 D3 EB F6 4D 9F E8 27 B6 DD 90 F5 00 B9 45>)
##END=

$$ hash MD5
$$ EC 8D 65 B8 D9 87 70 3E B4 AF 52 00 6F 63 CC BF
