# Supplementary material for: Gigobolins A–C, New Ophiobolins with Anticancer Activity from the Phytopathogenic Fungus Drechslera gigantea
Source: J Nat Prod. 2026 Feb 27;89(3):864–72. doi: 10.1021/acs.jnatprod.5c01414 (PMC13036769; doi:10.1021/acs.jnatprod.5c01414)
Supplement: Supplementary file 4 [file np5c01414_si_004.zip › Gigobolin C_NMR-RAW_DATA/ed_HSQC_Gigo C/pdata/1/auditp.txt]

##TITLE= Audit trail, TopSpin 3.6.4
##JCAMPDX= 5.01
##ORIGIN= Bruker BioSpin GmbH
##OWNER= utente
$$ C:/Bruker/TopSpin3.6.4/data/MG-EV-Gigobolin C_400/3/pdata/1/auditp.txt
##AUDIT TRAIL=  $$ (NUMBER, WHEN, WHO, WHERE, PROCESS, VERSION, WHAT)
(   1,<2025-02-18 16:53:54.195 +0100>,<nmrsu>,<av600>,<go4>,<TopSpin 3.6.0>,
      <created by zg
	started at 2025-02-18 16:03:35.880 +0100,
	POWCHK enabled, PULCHK disabled,
       configuration hash MD5:
       79 AB F8 1E 1A C8 79 51 C8 AE A6 51 24 72 6C 82
       data hash MD5: 2K * 26
       B6 C9 D3 EB F6 4D 9F E8 27 B6 DD 90 F5 00 B9 45>)
(   2,<2025-02-18 16:53:54.232 +0100>,<nmrsu>,<av600>,<audit>,<TopSpin 3.6.0>,
      <user comment:
       ICON-NMR User ID: nmrsu
       data hash MD5: 2K * 26
       B6 C9 D3 EB F6 4D 9F E8 27 B6 DD 90 F5 00 B9 45>)
(   3,<2026-02-12 10:55:11.763 +0100>,<utente>,<DESKTOP-V52LBOG>,<proc2d>,<TopSpin 3.6.4>,
      <Start of raw data processing
       xfb F2: SI = 2K WDW = 8 SSB = 2 FT_mod = 6 PKNL = 1 PHC0 = -55.67383 PHC1 = 13.75 F1: SI = 2K ME_mod = 2 NCOEF = 26 WDW = 4 SSB = 2 FT_mod = 6 FCOR = 0.5 PHC0 = -8.985939 PHC1 = 13.05
       data hash MD5: 2K * 2K
       21 62 87 DD EA D5 D1 55 0B 66 4A D4 6E 3B CD 10>)
(   4,<2026-02-12 10:55:12.970 +0100>,<utente>,<DESKTOP-V52LBOG>,<apkm>,<TopSpin 3.6.4>,
      <apkm 
       data hash MD5: 2K * 2K
       D4 A8 B1 6F 92 DB C8 55 32 D1 5E 77 F2 17 B9 A5>)
(   5,<2026-02-12 10:55:13.218 +0100>,<utente>,<DESKTOP-V52LBOG>,<proc2d>,<TopSpin 3.6.4>,
      <abs1 F1: ABSG = 5 ABSF1 = 277.7111 ABSF2 = -40.88528
       data hash MD5: 2K * 2K
       57 57 23 19 13 BD C9 59 CB AE 5E 30 46 00 E4 0B>)
(   6,<2026-02-12 10:55:13.434 +0100>,<utente>,<DESKTOP-V52LBOG>,<proc2d>,<TopSpin 3.6.4>,
      <abs2 F2: ABSG = 5 ABSF1 = 11.98548 ABSF2 = -2.040661
       data hash MD5: 2K * 2K
       8E 12 81 7B EC 63 FC FF 2B 85 7D 32 BF C8 81 0D>)
(   7,<2026-02-12 10:57:03.368 +0100>,<utente>,<DESKTOP-V52LBOG>,<proc2d>,<TopSpin 3.6.4>,
      <abs1 F1: ABSG = 5 ABSF1 = 277.7111 ABSF2 = -40.88528
       data hash MD5: 2K * 2K
       0B 1E AC A1 B2 99 8C D1 FC C1 8C 24 46 5E 86 4A>)
(   8,<2026-02-12 10:57:03.520 +0100>,<utente>,<DESKTOP-V52LBOG>,<proc2d>,<TopSpin 3.6.4>,
      <abs2 F2: ABSG = 5 ABSF1 = 11.98548 ABSF2 = -2.040661
       data hash MD5: 2K * 2K
       51 CE 72 87 40 D0 25 3E F7 F0 C9 7F B4 D4 F7 4F>)
##END=

$$ hash MD5
$$ 70 16 01 4B 2C 31 62 C8 67 64 89 66 5E 8B E2 C6
