# Supplementary material for: Gigobolins A–C, New Ophiobolins with Anticancer Activity from the Phytopathogenic Fungus Drechslera gigantea
Source: J Nat Prod. 2026 Feb 27;89(3):864–72. doi: 10.1021/acs.jnatprod.5c01414 (PMC13036769; doi:10.1021/acs.jnatprod.5c01414)
Supplement: Supplementary file 4 [file np5c01414_si_004.zip › Gigobolin C_NMR-RAW_DATA/ed_HSQC_Gigo C/pdata/1/clevels]

##TITLE= Parameter file, TopSpin 3.6.0
##JCAMPDX= 5.0
##DATATYPE= Parameter Values
##NPOINTS= 1	$$ modification sequence number
##ORIGIN= Bruker BioSpin GmbH
##OWNER= nmrsu
$$ 2025-02-18 14:25:00.737 +0100  nmrsu@av600
$$ /opt/topspin3.6.0/prog/curdir/changer/inmrchanger/Feb11-2025-1211-nmrsu/16/16.52/data/nmr/MG-E13-P8/3/pdata/1/clevels
$$ process /opt/topspin3.6.0/prog/mod/xwish3
##$LEVELS= (0..255)
-953455.2 -794546 -662121.7 -551768.1 -459806.7 -383172.3 -319310.2 -266091.8
-221743.2 -184786 -153988.3 -128323.6 -106936.3 -89113.6 -74261.4 -61884.5
-51570.4 -42975.3 -35812.8 -29844 -24870 -20725 -17270.8 -14392.3 -11993.6
-9994.7 -8328.9 -6940.8 -5784 -4820 -4016.6 -3347.2 3347.2 4016.6 4820
5784 6940.8 8328.9 9994.7 11993.6 14392.3 17270.8 20725 24870 29844 35812.8
42975.3 51570.4 61884.5 74261.4 89113.6 106936.3 128323.6 153988.3 184786
221743.2 266091.8 319310.2 383172.3 459806.7 551768.1 662121.7 794546 953455.2
0 0 0 0 0 0 0 0 0 0 0 0 0 0 0 0 0 0 0 0 0 0 0 0 0 0 0 0 0 0 0 0 0 0 0 0
0 0 0 0 0 0 0 0 0 0 0 0 0 0 0 0 0 0 0 0 0 0 0 0 0 0 0 0 0 0 0 0 0 0 0 0
0 0 0 0 0 0 0 0 0 0 0 0 0 0 0 0 0 0 0 0 0 0 0 0 0 0 0 0 0 0 0 0 0 0 0 0
0 0 0 0 0 0 0 0 0 0 0 0 0 0 0 0 0 0 0 0 0 0 0 0 0 0 0 0 0 0 0 0 0 0 0 0
0 0 0 0 0 0 0 0 0 0 0 0 0 0 0 0 0 0 0 0 0 0 0 0 0 0 0 0 0 0 0 0 0 0 0 0
0 0 0 0 0 0 0 0 0 0 0 0
##$LEVSIGN= 3
##$MAXLEV= 40
##$METHOD= 0
##$NEGBASE= -3347.2
##$NEGINCR= 1.2
##$POSBASE= 3347.2
##$POSINCR= 1.2
##END=
