# Supplementary material for: Gigobolins A–C, New Ophiobolins with Anticancer Activity from the Phytopathogenic Fungus Drechslera gigantea
Source: J Nat Prod. 2026 Feb 27;89(3):864–72. doi: 10.1021/acs.jnatprod.5c01414 (PMC13036769; doi:10.1021/acs.jnatprod.5c01414)
Supplement: Supplementary file 4 [file np5c01414_si_004.zip › Gigobolin C_NMR-RAW_DATA/HMBC_Gigo C/acqu2]

##TITLE= Parameter file, TopSpin 3.6.0
##JCAMPDX= 5.0
##DATATYPE= Parameter Values
##NPOINTS= 1	$$ modification sequence number
##ORIGIN= Bruker BioSpin GmbH
##OWNER= nmrsu
$$ 2025-02-19 17:20:57.589 +0100  nmrsu@av600
$$ /opt/topspin3.6.0/prog/curdir/changer/inmrchanger/Feb19-2025-1715-nmrsu/22/22.28/data/nmr/MG-EV-OPHIO-13-P8/2/acqu2
$$ process /opt/topspin3.6.0/prog/mod/xwish3
##$ACQT0= 0
##$BF1= 150.902809
##$FnMODE= 1
##$NUC1= <13C>
##$NusJSP= 0
##$NusT2= 1
##$NusTD= 0
##$O1= 17353.8230349948
##$ProjAngle= 0
##$SFO1= 150.920162823035
##$SW= 319.995147092194
##$SW_h= 48293.719701735
##$TD= 256
##END=
