# Supplementary material for: Gigobolins A–C, New Ophiobolins with Anticancer Activity from the Phytopathogenic Fungus Drechslera gigantea
Source: J Nat Prod. 2026 Feb 27;89(3):864–72. doi: 10.1021/acs.jnatprod.5c01414 (PMC13036769; doi:10.1021/acs.jnatprod.5c01414)
Supplement: Supplementary file 4 [file np5c01414_si_004.zip › Gigobolin C_NMR-RAW_DATA/HMBC_Gigo C/pdata/1/auditp.txt]

##TITLE= Audit trail, TopSpin 3.6.0
##JCAMPDX= 5.01
##ORIGIN= Bruker BioSpin GmbH
##OWNER= nmrsu
$$ /opt/data/current/MG-EV-OPHIO-13-P8/2/pdata/1/auditp.txt
##AUDIT TRAIL=  $$ (NUMBER, WHEN, WHO, WHERE, PROCESS, VERSION, WHAT)
(   1,<2025-02-20 08:39:09.770 +0100>,<nmrsu>,<av600>,<go4>,<TopSpin 3.6.0>,
      <created by zg
	started at 2025-02-20 00:03:09.014 +0100,
	POWCHK enabled, PULCHK disabled,
       configuration hash MD5:
       29 35 EF 9C B7 CF 1B FD D2 08 24 83 B5 CF C8 22
       data hash MD5: 2K * 256
       30 AF 8E 6F B0 4D A1 C6 C9 68 C6 D9 C6 FC 49 20>)
(   2,<2025-02-20 08:39:09.795 +0100>,<nmrsu>,<av600>,<audit>,<TopSpin 3.6.0>,
      <user comment:
       ICON-NMR User ID: nmrsu
       data hash MD5: 2K * 256
       30 AF 8E 6F B0 4D A1 C6 C9 68 C6 D9 C6 FC 49 20>)
(   3,<2025-02-20 08:39:11.642 +0100>,<nmrsu>,<av600>,<proc2d>,<TopSpin 3.6.0>,
      <Start of raw data processing
       xfb same F2: SI = 2K WDW = 4 SSB = 0 FT_mod = 6 PKNL = 1 F1: SI = 2K ME_mod = 2 NCOEF = 32 WDW = 4 SSB = 0 FT_mod = 6 FCOR = 0.5 PH_mod = 2
       data hash MD5: 2K * 2K
       19 A9 AC 14 EF C1 35 68 C7 70 E8 F0 DD 06 E3 AD>)
(   4,<2025-02-20 08:39:11.979 +0100>,<nmrsu>,<av600>,<proc2d>,<TopSpin 3.6.0>,
      <abs2 F2: ABSG = 5 ABSF1 = 12.0246 ABSF2 = -2.001542
       data hash MD5: 2K * 2K
       18 56 F7 4C B0 7E A5 02 70 DE 92 83 7A 80 AB A2>)
(   5,<2025-02-20 08:39:12.280 +0100>,<nmrsu>,<av600>,<proc2d>,<TopSpin 3.6.0>,
      <abs1 F1: ABSG = 5 ABSF1 = 275.5344 ABSF2 = -43.06128
       data hash MD5: 2K * 2K
       39 55 D7 79 82 6F E6 76 C3 99 92 3C 33 21 AE D4>)
##END=

$$ hash MD5
$$ 58 F8 2B 93 6C 3A BA 9A 80 B3 57 FB 02 69 6D 42
