# Supplementary material for: Gigobolins A–C, New Ophiobolins with Anticancer Activity from the Phytopathogenic Fungus Drechslera gigantea
Source: J Nat Prod. 2026 Feb 27;89(3):864–72. doi: 10.1021/acs.jnatprod.5c01414 (PMC13036769; doi:10.1021/acs.jnatprod.5c01414)
Supplement: Supplementary file 4 [file np5c01414_si_004.zip › Gigobolin C_NMR-RAW_DATA/HMBC_Gigo C/pdata/1/curdat2]

##TITLE= Parameter file, TopSpin 3.6.5
##JCAMPDX= 5.0
##DATATYPE= Parameter Values
##NPOINTS= 5	$$ modification sequence number
##ORIGIN= Bruker BioSpin GmbH
##OWNER= nmrsu
$$ 2025-03-02 19:13:27.722 +0100  lety@DESKTOP-R9OGEOQ
$$ C:/Bruker/Topspin3.6.5/data/MG-EV-OPHIO-13-P8-/2/pdata/1/curdat2
$$ process C:\Bruker\TopSpin3.6.5\prog\mod\dataserver.exe
##$DATPATH2= <C:/Bruker/TopSpin3.6.5/data>
##$DATPATH3= <C:/Bruker/TopSpin3.6.5/data>
##$DU2= <>
##$DU3= <>
##$EXPNO2= 1
##$EXPNO3= 3
##$NAME2= <MG-EV-OPHIO-13-P8->
##$NAME3= <MG-EV-OPHIO-13-P8->
##$PROCNO2= 1
##$PROCNO3= 1
##$TYPE= <>
##$USER2= <>
##$USER3= <>
##END=
