# Supplementary material for: Gigobolins A–C, New Ophiobolins with Anticancer Activity from the Phytopathogenic Fungus Drechslera gigantea
Source: J Nat Prod. 2026 Feb 27;89(3):864–72. doi: 10.1021/acs.jnatprod.5c01414 (PMC13036769; doi:10.1021/acs.jnatprod.5c01414)
Supplement: Supplementary file 4 [file np5c01414_si_004.zip › Gigobolin C_NMR-RAW_DATA/HMBC_Gigo C/pdata/98/auditp.txt]

##TITLE= Audit trail, TopSpin 3.6.0
##JCAMPDX= 5.01
##ORIGIN= Bruker BioSpin GmbH
##OWNER= nmrsu
$$ /opt/data/current/MG-EV-OPHIO-13-P8/2/pdata/98/auditp.txt
##AUDIT TRAIL=  $$ (NUMBER, WHEN, WHO, WHERE, PROCESS, VERSION, WHAT)
(   1,<2025-02-20 08:39:12.318 +0100>,<nmrsu>,<av600>,<mvrow>,<TopSpin 3.6.0>,
      <rhpp from
       1 2 "MG-EV-OPHIO-13-P8" "/opt/data/current"
       data hash MD5: 2K
       C8 8B 77 48 67 D3 1D E1 94 A6 1E F0 A9 13 B7 A2>)
##END=

$$ hash MD5
$$ DE 18 0A 36 02 77 B6 E9 BA 06 63 F4 57 5E 4E FA
