# Supplementary material for: Gigobolins A–C, New Ophiobolins with Anticancer Activity from the Phytopathogenic Fungus Drechslera gigantea
Source: J Nat Prod. 2026 Feb 27;89(3):864–72. doi: 10.1021/acs.jnatprod.5c01414 (PMC13036769; doi:10.1021/acs.jnatprod.5c01414)
Supplement: Supplementary file 4 [file np5c01414_si_004.zip › Gigobolin C_NMR-RAW_DATA/HMBC_Gigo C/pdata/99/auditp.txt]

##TITLE= Audit trail, TopSpin 3.6.0
##JCAMPDX= 5.01
##ORIGIN= Bruker BioSpin GmbH
##OWNER= nmrsu
$$ /opt/data/current/MG-EV-OPHIO-13-P8/2/pdata/99/auditp.txt
##AUDIT TRAIL=  $$ (NUMBER, WHEN, WHO, WHERE, PROCESS, VERSION, WHAT)
(   1,<2025-02-20 08:39:12.378 +0100>,<nmrsu>,<av600>,<mvrow>,<TopSpin 3.6.0>,
      <rvpp from
       1 2 "MG-EV-OPHIO-13-P8" "/opt/data/current"
       data hash MD5: 2K
       4B A1 04 C0 8D F4 95 ED BA 45 7F F5 6F 54 04 CB>)
##END=

$$ hash MD5
$$ 09 45 4D 63 B2 C0 67 F6 56 2E 1C D3 78 47 85 8B
