# Supplementary material for: Gigobolins A–C, New Ophiobolins with Anticancer Activity from the Phytopathogenic Fungus Drechslera gigantea
Source: J Nat Prod. 2026 Feb 27;89(3):864–72. doi: 10.1021/acs.jnatprod.5c01414 (PMC13036769; doi:10.1021/acs.jnatprod.5c01414)
Supplement: Supplementary file 5 [file np5c01414_si_005.zip]

Archive with 226 entries (204 files):
- Maydispenoid A_NMR_RAW_DATA/.stored
- Maydispenoid A_NMR_RAW_DATA/13C_Maydispenoid A/
- Maydispenoid A_NMR_RAW_DATA/13C_Maydispenoid A/acqu
- Maydispenoid A_NMR_RAW_DATA/13C_Maydispenoid A/acqus
- Maydispenoid A_NMR_RAW_DATA/13C_Maydispenoid A/audita.txt
- Maydispenoid A_NMR_RAW_DATA/13C_Maydispenoid A/cpdprg2
- Maydispenoid A_NMR_RAW_DATA/13C_Maydispenoid A/EA
- Maydispenoid A_NMR_RAW_DATA/13C_Maydispenoid A/fid
- Maydispenoid A_NMR_RAW_DATA/13C_Maydispenoid A/format.temp
- Maydispenoid A_NMR_RAW_DATA/13C_Maydispenoid A/gpnam1
- Maydispenoid A_NMR_RAW_DATA/13C_Maydispenoid A/gpnam2
- Maydispenoid A_NMR_RAW_DATA/13C_Maydispenoid A/gradient_calib
- Maydispenoid A_NMR_RAW_DATA/13C_Maydispenoid A/pdata/
- Maydispenoid A_NMR_RAW_DATA/13C_Maydispenoid A/pdata/1/
- Maydispenoid A_NMR_RAW_DATA/13C_Maydispenoid A/pdata/1/1i
- Maydispenoid A_NMR_RAW_DATA/13C_Maydispenoid A/pdata/1/1r
- Maydispenoid A_NMR_RAW_DATA/13C_Maydispenoid A/pdata/1/auditp.txt
- Maydispenoid A_NMR_RAW_DATA/13C_Maydispenoid A/pdata/1/clevels
- Maydispenoid A_NMR_RAW_DATA/13C_Maydispenoid A/pdata/1/outd
- Maydispenoid A_NMR_RAW_DATA/13C_Maydispenoid A/pdata/1/proc
- Maydispenoid A_NMR_RAW_DATA/13C_Maydispenoid A/pdata/1/procs
- Maydispenoid A_NMR_RAW_DATA/13C_Maydispenoid A/pdata/1/thumb.png
- Maydispenoid A_NMR_RAW_DATA/13C_Maydispenoid A/pdata/1/title
- Maydispenoid A_NMR_RAW_DATA/13C_Maydispenoid A/pulseprogram
- Maydispenoid A_NMR_RAW_DATA/13C_Maydispenoid A/scon2
- Maydispenoid A_NMR_RAW_DATA/13C_Maydispenoid A/shimvalues
- Maydispenoid A_NMR_RAW_DATA/13C_Maydispenoid A/specpar
- Maydispenoid A_NMR_RAW_DATA/13C_Maydispenoid A/spnam5
- Maydispenoid A_NMR_RAW_DATA/13C_Maydispenoid A/spnam8
- Maydispenoid A_NMR_RAW_DATA/13C_Maydispenoid A/uxnmr.info
- Maydispenoid A_NMR_RAW_DATA/13C_Maydispenoid A/uxnmr.par
- Maydispenoid A_NMR_RAW_DATA/13C_Maydispenoid A/vtc_pid_settings
- Maydispenoid A_NMR_RAW_DATA/1H_Maydispenoid A/
- Maydispenoid A_NMR_RAW_DATA/1H_Maydispenoid A/acqu
- Maydispenoid A_NMR_RAW_DATA/1H_Maydispenoid A/acqus
- Maydispenoid A_NMR_RAW_DATA/1H_Maydispenoid A/audita.txt
- Maydispenoid A_NMR_RAW_DATA/1H_Maydispenoid A/fid
- Maydispenoid A_NMR_RAW_DATA/1H_Maydispenoid A/format.temp
- Maydispenoid A_NMR_RAW_DATA/1H_Maydispenoid A/pdata/
- Maydispenoid A_NMR_RAW_DATA/1H_Maydispenoid A/pdata/1/
- Maydispenoid A_NMR_RAW_DATA/1H_Maydispenoid A/pdata/1/1i
- Maydispenoid A_NMR_RAW_DATA/1H_Maydispenoid A/pdata/1/1r
- Maydispenoid A_NMR_RAW_DATA/1H_Maydispenoid A/pdata/1/assocs
- Maydispenoid A_NMR_RAW_DATA/1H_Maydispenoid A/pdata/1/auditp.txt
- Maydispenoid A_NMR_RAW_DATA/1H_Maydispenoid A/pdata/1/clevels
- Maydispenoid A_NMR_RAW_DATA/1H_Maydispenoid A/pdata/1/outd
- Maydispenoid A_NMR_RAW_DATA/1H_Maydispenoid A/pdata/1/proc
- Maydispenoid A_NMR_RAW_DATA/1H_Maydispenoid A/pdata/1/procs
- Maydispenoid A_NMR_RAW_DATA/1H_Maydispenoid A/pdata/1/thumb.png
- Maydispenoid A_NMR_RAW_DATA/1H_Maydispenoid A/pdata/1/title
- Maydispenoid A_NMR_RAW_DATA/1H_Maydispenoid A/pulseprogram
- Maydispenoid A_NMR_RAW_DATA/1H_Maydispenoid A/scon2
- Maydispenoid A_NMR_RAW_DATA/1H_Maydispenoid A/shimvalues
- Maydispenoid A_NMR_RAW_DATA/1H_Maydispenoid A/specpar
- Maydispenoid A_NMR_RAW_DATA/1H_Maydispenoid A/uxnmr.info
- Maydispenoid A_NMR_RAW_DATA/1H_Maydispenoid A/uxnmr.par
- Maydispenoid A_NMR_RAW_DATA/1H_Maydispenoid A/vtc_pid_settings
- Maydispenoid A_NMR_RAW_DATA/98888/
- Maydispenoid A_NMR_RAW_DATA/98888/acqu
- Maydispenoid A_NMR_RAW_DATA/98888/acqu2
- Maydispenoid A_NMR_RAW_DATA/98888/acqu2s
- Maydispenoid A_NMR_RAW_DATA/98888/acqus
- Maydispenoid A_NMR_RAW_DATA/98888/pdata/
- Maydispenoid A_NMR_RAW_DATA/98888/pdata/1/
- Maydispenoid A_NMR_RAW_DATA/98888/pdata/1/clevels
- Maydispenoid A_NMR_RAW_DATA/98888/pdata/1/outd
- Maydispenoid A_NMR_RAW_DATA/98888/pdata/1/proc
- Maydispenoid A_NMR_RAW_DATA/98888/pdata/1/proc2
- Maydispenoid A_NMR_RAW_DATA/98888/pdata/1/proc2s
- Maydispenoid A_NMR_RAW_DATA/98888/pdata/1/procs
- Maydispenoid A_NMR_RAW_DATA/98888/pdata/1/title
- Maydispenoid A_NMR_RAW_DATA/COSY_Maydispenoid A/
- Maydispenoid A_NMR_RAW_DATA/COSY_Maydispenoid A/acqu
- Maydispenoid A_NMR_RAW_DATA/COSY_Maydispenoid A/acqu2
- Maydispenoid A_NMR_RAW_DATA/COSY_Maydispenoid A/acqu2s
- Maydispenoid A_NMR_RAW_DATA/COSY_Maydispenoid A/acqus
- Maydispenoid A_NMR_RAW_DATA/COSY_Maydispenoid A/audita.txt
- Maydispenoid A_NMR_RAW_DATA/COSY_Maydispenoid A/format.ased
- Maydispenoid A_NMR_RAW_DATA/COSY_Maydispenoid A/format.temp
- Maydispenoid A_NMR_RAW_DATA/COSY_Maydispenoid A/pdata/
- Maydispenoid A_NMR_RAW_DATA/COSY_Maydispenoid A/pdata/1/
- Maydispenoid A_NMR_RAW_DATA/COSY_Maydispenoid A/pdata/1/2rr
- Maydispenoid A_NMR_RAW_DATA/COSY_Maydispenoid A/pdata/1/auditp.txt
- Maydispenoid A_NMR_RAW_DATA/COSY_Maydispenoid A/pdata/1/clevels
- Maydispenoid A_NMR_RAW_DATA/COSY_Maydispenoid A/pdata/1/curdat2
- Maydispenoid A_NMR_RAW_DATA/COSY_Maydispenoid A/pdata/1/outd
- Maydispenoid A_NMR_RAW_DATA/COSY_Maydispenoid A/pdata/1/proc
- Maydispenoid A_NMR_RAW_DATA/COSY_Maydispenoid A/pdata/1/proc2
- Maydispenoid A_NMR_RAW_DATA/COSY_Maydispenoid A/pdata/1/proc2s
- Maydispenoid A_NMR_RAW_DATA/COSY_Maydispenoid A/pdata/1/procs
- Maydispenoid A_NMR_RAW_DATA/COSY_Maydispenoid A/pdata/1/thumb.png
- Maydispenoid A_NMR_RAW_DATA/COSY_Maydispenoid A/pdata/1/title
- Maydispenoid A_NMR_RAW_DATA/COSY_Maydispenoid A/pulseprogram
- Maydispenoid A_NMR_RAW_DATA/COSY_Maydispenoid A/scon2
- Maydispenoid A_NMR_RAW_DATA/COSY_Maydispenoid A/ser
- Maydispenoid A_NMR_RAW_DATA/COSY_Maydispenoid A/shimvalues
- Maydispenoid A_NMR_RAW_DATA/COSY_Maydispenoid A/specpar
- Maydispenoid A_NMR_RAW_DATA/COSY_Maydispenoid A/uxnmr.info
- Maydispenoid A_NMR_RAW_DATA/COSY_Maydispenoid A/uxnmr.par
- Maydispenoid A_NMR_RAW_DATA/COSY_Maydispenoid A/vtc_pid_settings
- Maydispenoid A_NMR_RAW_DATA/ed_HSQC_Maydispenoid A/
- Maydispenoid A_NMR_RAW_DATA/ed_HSQC_Maydispenoid A/acqu
- Maydispenoid A_NMR_RAW_DATA/ed_HSQC_Maydispenoid A/acqu2
- Maydispenoid A_NMR_RAW_DATA/ed_HSQC_Maydispenoid A/acqu2s
- Maydispenoid A_NMR_RAW_DATA/ed_HSQC_Maydispenoid A/acqus
- Maydispenoid A_NMR_RAW_DATA/ed_HSQC_Maydispenoid A/audita.txt
- Maydispenoid A_NMR_RAW_DATA/ed_HSQC_Maydispenoid A/cpdprg2
- Maydispenoid A_NMR_RAW_DATA/ed_HSQC_Maydispenoid A/EA
- Maydispenoid A_NMR_RAW_DATA/ed_HSQC_Maydispenoid A/format.temp
- Maydispenoid A_NMR_RAW_DATA/ed_HSQC_Maydispenoid A/fq1list
- Maydispenoid A_NMR_RAW_DATA/ed_HSQC_Maydispenoid A/gpnam1
- Maydispenoid A_NMR_RAW_DATA/ed_HSQC_Maydispenoid A/gpnam2
- Maydispenoid A_NMR_RAW_DATA/ed_HSQC_Maydispenoid A/gpnam3
- Maydispenoid A_NMR_RAW_DATA/ed_HSQC_Maydispenoid A/gpnam4
- Maydispenoid A_NMR_RAW_DATA/ed_HSQC_Maydispenoid A/gradient_calib
- Maydispenoid A_NMR_RAW_DATA/ed_HSQC_Maydispenoid A/pdata/
- Maydispenoid A_NMR_RAW_DATA/ed_HSQC_Maydispenoid A/pdata/1/
- Maydispenoid A_NMR_RAW_DATA/ed_HSQC_Maydispenoid A/pdata/1/2ii
- Maydispenoid A_NMR_RAW_DATA/ed_HSQC_Maydispenoid A/pdata/1/2ir
- Maydispenoid A_NMR_RAW_DATA/ed_HSQC_Maydispenoid A/pdata/1/2ri
- Maydispenoid A_NMR_RAW_DATA/ed_HSQC_Maydispenoid A/pdata/1/2rr
- Maydispenoid A_NMR_RAW_DATA/ed_HSQC_Maydispenoid A/pdata/1/auditp.txt
- Maydispenoid A_NMR_RAW_DATA/ed_HSQC_Maydispenoid A/pdata/1/clevels
- Maydispenoid A_NMR_RAW_DATA/ed_HSQC_Maydispenoid A/pdata/1/curdat2
- Maydispenoid A_NMR_RAW_DATA/ed_HSQC_Maydispenoid A/pdata/1/outd
- Maydispenoid A_NMR_RAW_DATA/ed_HSQC_Maydispenoid A/pdata/1/proc
- Maydispenoid A_NMR_RAW_DATA/ed_HSQC_Maydispenoid A/pdata/1/proc2
- Maydispenoid A_NMR_RAW_DATA/ed_HSQC_Maydispenoid A/pdata/1/proc2s
- Maydispenoid A_NMR_RAW_DATA/ed_HSQC_Maydispenoid A/pdata/1/procs
- Maydispenoid A_NMR_RAW_DATA/ed_HSQC_Maydispenoid A/pdata/1/thumb.png
- Maydispenoid A_NMR_RAW_DATA/ed_HSQC_Maydispenoid A/pdata/1/title
- Maydispenoid A_NMR_RAW_DATA/ed_HSQC_Maydispenoid A/precom.output
- Maydispenoid A_NMR_RAW_DATA/ed_HSQC_Maydispenoid A/pulseprogram
- Maydispenoid A_NMR_RAW_DATA/ed_HSQC_Maydispenoid A/scon2
- Maydispenoid A_NMR_RAW_DATA/ed_HSQC_Maydispenoid A/ser
- Maydispenoid A_NMR_RAW_DATA/ed_HSQC_Maydispenoid A/shimvalues
- Maydispenoid A_NMR_RAW_DATA/ed_HSQC_Maydispenoid A/specpar
- Maydispenoid A_NMR_RAW_DATA/ed_HSQC_Maydispenoid A/spnam3
- Maydispenoid A_NMR_RAW_DATA/ed_HSQC_Maydispenoid A/spnam7
- Maydispenoid A_NMR_RAW_DATA/ed_HSQC_Maydispenoid A/uxnmr.info
- Maydispenoid A_NMR_RAW_DATA/ed_HSQC_Maydispenoid A/uxnmr.par
- Maydispenoid A_NMR_RAW_DATA/ed_HSQC_Maydispenoid A/vtc_pid_settings
- Maydispenoid A_NMR_RAW_DATA/HMBC_Maydispenoid A/
- Maydispenoid A_NMR_RAW_DATA/HMBC_Maydispenoid A/acqu
- Maydispenoid A_NMR_RAW_DATA/HMBC_Maydispenoid A/acqu2
- Maydispenoid A_NMR_RAW_DATA/HMBC_Maydispenoid A/acqu2s
- Maydispenoid A_NMR_RAW_DATA/HMBC_Maydispenoid A/acqus
- Maydispenoid A_NMR_RAW_DATA/HMBC_Maydispenoid A/audita.txt
- Maydispenoid A_NMR_RAW_DATA/HMBC_Maydispenoid A/EA
- Maydispenoid A_NMR_RAW_DATA/HMBC_Maydispenoid A/format.temp
- Maydispenoid A_NMR_RAW_DATA/HMBC_Maydispenoid A/fq1list
- Maydispenoid A_NMR_RAW_DATA/HMBC_Maydispenoid A/gpnam1
- Maydispenoid A_NMR_RAW_DATA/HMBC_Maydispenoid A/gpnam2
- Maydispenoid A_NMR_RAW_DATA/HMBC_Maydispenoid A/gpnam3
- Maydispenoid A_NMR_RAW_DATA/HMBC_Maydispenoid A/gradient_calib
- Maydispenoid A_NMR_RAW_DATA/HMBC_Maydispenoid A/pdata/
- Maydispenoid A_NMR_RAW_DATA/HMBC_Maydispenoid A/pdata/1/
- Maydispenoid A_NMR_RAW_DATA/HMBC_Maydispenoid A/pdata/1/2rr
- Maydispenoid A_NMR_RAW_DATA/HMBC_Maydispenoid A/pdata/1/auditp.txt
- Maydispenoid A_NMR_RAW_DATA/HMBC_Maydispenoid A/pdata/1/clevels
- Maydispenoid A_NMR_RAW_DATA/HMBC_Maydispenoid A/pdata/1/curdat2
- Maydispenoid A_NMR_RAW_DATA/HMBC_Maydispenoid A/pdata/1/outd
- Maydispenoid A_NMR_RAW_DATA/HMBC_Maydispenoid A/pdata/1/proc
- Maydispenoid A_NMR_RAW_DATA/HMBC_Maydispenoid A/pdata/1/proc2
- Maydispenoid A_NMR_RAW_DATA/HMBC_Maydispenoid A/pdata/1/proc2s
- Maydispenoid A_NMR_RAW_DATA/HMBC_Maydispenoid A/pdata/1/procs
- Maydispenoid A_NMR_RAW_DATA/HMBC_Maydispenoid A/pdata/1/thumb.png
- Maydispenoid A_NMR_RAW_DATA/HMBC_Maydispenoid A/pdata/1/title
- Maydispenoid A_NMR_RAW_DATA/HMBC_Maydispenoid A/precom.output
- Maydispenoid A_NMR_RAW_DATA/HMBC_Maydispenoid A/pulseprogram
- Maydispenoid A_NMR_RAW_DATA/HMBC_Maydispenoid A/scon2
- Maydispenoid A_NMR_RAW_DATA/HMBC_Maydispenoid A/ser
- Maydispenoid A_NMR_RAW_DATA/HMBC_Maydispenoid A/shimvalues
- Maydispenoid A_NMR_RAW_DATA/HMBC_Maydispenoid A/specpar
- Maydispenoid A_NMR_RAW_DATA/HMBC_Maydispenoid A/uxnmr.info
- Maydispenoid A_NMR_RAW_DATA/HMBC_Maydispenoid A/uxnmr.par
- Maydispenoid A_NMR_RAW_DATA/HMBC_Maydispenoid A/vtc_pid_settings
- Maydispenoid A_NMR_RAW_DATA/NOESY_Maydispenoid A/
- Maydispenoid A_NMR_RAW_DATA/NOESY_Maydispenoid A/acqu
- Maydispenoid A_NMR_RAW_DATA/NOESY_Maydispenoid A/acqu2
- Maydispenoid A_NMR_RAW_DATA/NOESY_Maydispenoid A/acqu2s
- Maydispenoid A_NMR_RAW_DATA/NOESY_Maydispenoid A/acqus
- Maydispenoid A_NMR_RAW_DATA/NOESY_Maydispenoid A/audita.txt
- Maydispenoid A_NMR_RAW_DATA/NOESY_Maydispenoid A/EA
- Maydispenoid A_NMR_RAW_DATA/NOESY_Maydispenoid A/format.temp
- Maydispenoid A_NMR_RAW_DATA/NOESY_Maydispenoid A/fq1list
- Maydispenoid A_NMR_RAW_DATA/NOESY_Maydispenoid A/gpnam1
- Maydispenoid A_NMR_RAW_DATA/NOESY_Maydispenoid A/gradient_calib
- Maydispenoid A_NMR_RAW_DATA/NOESY_Maydispenoid A/pdata/
- Maydispenoid A_NMR_RAW_DATA/NOESY_Maydispenoid A/pdata/1/
- Maydispenoid A_NMR_RAW_DATA/NOESY_Maydispenoid A/pdata/1/2ii
- Maydispenoid A_NMR_RAW_DATA/NOESY_Maydispenoid A/pdata/1/2ir
- Maydispenoid A_NMR_RAW_DATA/NOESY_Maydispenoid A/pdata/1/2ri
- Maydispenoid A_NMR_RAW_DATA/NOESY_Maydispenoid A/pdata/1/2rr
- Maydispenoid A_NMR_RAW_DATA/NOESY_Maydispenoid A/pdata/1/auditp.txt
- Maydispenoid A_NMR_RAW_DATA/NOESY_Maydispenoid A/pdata/1/clevels
- Maydispenoid A_NMR_RAW_DATA/NOESY_Maydispenoid A/pdata/1/curdat2
- Maydispenoid A_NMR_RAW_DATA/NOESY_Maydispenoid A/pdata/1/email_MG-EV-OPHIO-11-P3_7_1.pdf
- Maydispenoid A_NMR_RAW_DATA/NOESY_Maydispenoid A/pdata/1/outd
- Maydispenoid A_NMR_RAW_DATA/NOESY_Maydispenoid A/pdata/1/parm.txt
- Maydispenoid A_NMR_RAW_DATA/NOESY_Maydispenoid A/pdata/1/portf
- Maydispenoid A_NMR_RAW_DATA/NOESY_Maydispenoid A/pdata/1/proc
- Maydispenoid A_NMR_RAW_DATA/NOESY_Maydispenoid A/pdata/1/proc2
- Maydispenoid A_NMR_RAW_DATA/NOESY_Maydispenoid A/pdata/1/proc2s
- Maydispenoid A_NMR_RAW_DATA/NOESY_Maydispenoid A/pdata/1/procs
- Maydispenoid A_NMR_RAW_DATA/NOESY_Maydispenoid A/pdata/1/thumb.png
- Maydispenoid A_NMR_RAW_DATA/NOESY_Maydispenoid A/pdata/1/title
- Maydispenoid A_NMR_RAW_DATA/NOESY_Maydispenoid A/pdata/98/
- Maydispenoid A_NMR_RAW_DATA/NOESY_Maydispenoid A/pdata/98/1r
- Maydispenoid A_NMR_RAW_DATA/NOESY_Maydispenoid A/pdata/98/auditp.txt
- Maydispenoid A_NMR_RAW_DATA/NOESY_Maydispenoid A/pdata/98/outd
- Maydispenoid A_NMR_RAW_DATA/NOESY_Maydispenoid A/pdata/98/parm.txt
- Maydispenoid A_NMR_RAW_DATA/NOESY_Maydispenoid A/pdata/98/proc
- Maydispenoid A_NMR_RAW_DATA/NOESY_Maydispenoid A/pdata/98/procs
- Maydispenoid A_NMR_RAW_DATA/NOESY_Maydispenoid A/pdata/98/used_from
- Maydispenoid A_NMR_RAW_DATA/NOESY_Maydispenoid A/precom.output
- Maydispenoid A_NMR_RAW_DATA/NOESY_Maydispenoid A/prosol_History
- Maydispenoid A_NMR_RAW_DATA/NOESY_Maydispenoid A/pulseprogram
- Maydispenoid A_NMR_RAW_DATA/NOESY_Maydispenoid A/scon2
- Maydispenoid A_NMR_RAW_DATA/NOESY_Maydispenoid A/ser
- Maydispenoid A_NMR_RAW_DATA/NOESY_Maydispenoid A/shimvalues
- Maydispenoid A_NMR_RAW_DATA/NOESY_Maydispenoid A/specpar
- Maydispenoid A_NMR_RAW_DATA/NOESY_Maydispenoid A/stanprogram27119
- Maydispenoid A_NMR_RAW_DATA/NOESY_Maydispenoid A/uxnmr.info
- Maydispenoid A_NMR_RAW_DATA/NOESY_Maydispenoid A/uxnmr.par
- Maydispenoid A_NMR_RAW_DATA/NOESY_Maydispenoid A/vtc_pid_settings
