# Supplementary material for: Gigobolins A–C, New Ophiobolins with Anticancer Activity from the Phytopathogenic Fungus Drechslera gigantea
Source: J Nat Prod. 2026 Feb 27;89(3):864–72. doi: 10.1021/acs.jnatprod.5c01414 (PMC13036769; doi:10.1021/acs.jnatprod.5c01414)
Supplement: Supplementary file 5 [file np5c01414_si_005.zip › Maydispenoid A_NMR_RAW_DATA/13C_Maydispenoid A/audita.txt]

##TITLE= Audit trail, TopSpin 3.5 pl 7
##JCAMPDX= 5.01
##ORIGIN= Bruker BioSpin GmbH
##OWNER= nmrsu
$$ /opt/topspin-users/data/nmrsu/nmr/MG-EV-OPHIO-11-P3/2/audita.txt
##AUDIT TRAIL=  $$ (NUMBER, WHEN, WHO, WHERE, PROCESS, VERSION, WHAT)
(   1,<2025-02-28 09:53:31.704 +0100>,<nmrsu>,<CZC5331WJG>,<go4>,<TopSpin 3.5.7>,
      <created by zg
	started at 2025-02-27 17:06:17.016 +0100,
	POWCHK enabled, PULCHK disabled,
       terminated by command 'halt'
       configuration hash MD5:
       58 6C 2C E1 66 AF 2D 00 58 0D F2 8B C2 CC 4A 44
       data hash MD5: 16K
       72 D0 61 C9 82 34 70 23 5D C4 A9 76 65 0D 6F 26>)
##END=

$$ hash MD5
$$ 29 66 46 77 5C EA CA 50 17 16 2C F1 75 AC 02 90
