# Supplementary material for: Gigobolins A–C, New Ophiobolins with Anticancer Activity from the Phytopathogenic Fungus Drechslera gigantea
Source: J Nat Prod. 2026 Feb 27;89(3):864–72. doi: 10.1021/acs.jnatprod.5c01414 (PMC13036769; doi:10.1021/acs.jnatprod.5c01414)
Supplement: Supplementary file 5 [file np5c01414_si_005.zip › Maydispenoid A_NMR_RAW_DATA/13C_Maydispenoid A/pdata/1/auditp.txt]

##TITLE= Audit trail, TopSpin 3.5 pl 7
##JCAMPDX= 5.01
##ORIGIN= Bruker BioSpin GmbH
##OWNER= nmrsu
$$ /opt/topspin-users/data/nmrsu/nmr/MG-EV-OPHIO-11-P3/2/pdata/1/auditp.txt
##AUDIT TRAIL=  $$ (NUMBER, WHEN, WHO, WHERE, PROCESS, VERSION, WHAT)
(   1,<2025-02-27 17:06:17.015 +0100>,<nmrsu>,<CZC5331WJG>,<go4>,<TopSpin 3.5.7>,
      <acquisition in progress>)
(   2,<2025-02-27 17:19:41.111 +0100>,<nmrsu>,<CZC5331WJG>,<proc1d>,<TopSpin 3.5.7>,
      <Start of raw data processing
       efp ME_mod = 2 NCOEF = 20 LB = 2 FT_mod = 6 PKNL = 1 PHC0 = 130.4613 PHC1 = 8.564346 SI = 32K 
       data hash MD5: 32K
       01 6C 0E 7D 8A 63 0C 07 02 21 DB 6F FE FA 13 83>)
(   3,<2025-02-27 17:19:46.172 +0100>,<nmrsu>,<CZC5331WJG>,<proc1d>,<TopSpin 3.5.7>,
      <abs n ABSG = 5 
       data hash MD5: 32K
       C5 FE 88 13 31 E6 0F 50 06 96 9B C0 A8 05 1B A6>)
(   4,<2025-02-28 09:53:23.735 +0100>,<nmrsu>,<CZC5331WJG>,<proc1d>,<TopSpin 3.5.7>,
      <apk 
       data hash MD5: 32K
       79 2C DA CB 6F 35 7C AE 5F 62 30 35 06 D4 DC 49>)
$$ C:/Bruker/Topspin3.6.5/data/MG-EV-OPHIO-11-P3-400Pro/2/pdata/1/auditp.txt
(   5,<2025-02-28 17:24:44.014 +0100>,<lety>,<DESKTOP-R9OGEOQ>,<dataserver>,<TopSpin 3.6.5>,
      <Spectrum calibrated, SF was set. Old value: 100.612771 New value: 100.612770. Peak list modified: Yes
       data hash MD5: 32K
       79 2C DA CB 6F 35 7C AE 5F 62 30 35 06 D4 DC 49>)
(   6,<2025-02-28 17:24:44.014 +0100>,<lety>,<DESKTOP-R9OGEOQ>,<dataserver>,<TopSpin 3.6.5>,
      <Spectrum calibrated, OFFSET was set. Old value: 247.880600 New value: 247.891976. Peak list modified: Yes
       data hash MD5: 32K
       79 2C DA CB 6F 35 7C AE 5F 62 30 35 06 D4 DC 49>)
##END=

$$ hash MD5
$$ AA EF 7F 7E 52 D6 91 A3 4C 91 BD 15 0C BF C4 CC
