# Supplementary material for: Gigobolins A–C, New Ophiobolins with Anticancer Activity from the Phytopathogenic Fungus Drechslera gigantea
Source: J Nat Prod. 2026 Feb 27;89(3):864–72. doi: 10.1021/acs.jnatprod.5c01414 (PMC13036769; doi:10.1021/acs.jnatprod.5c01414)
Supplement: Supplementary file 5 [file np5c01414_si_005.zip › Maydispenoid A_NMR_RAW_DATA/13C_Maydispenoid A/shimvalues]

# Thu Feb 27 17:07:19 2025
#$$PROBEIDENTIFIER=Z122623_0072
#$$PROBENAME=CPP BBO 400S1 BB-H&F-D-05 Z
#$$SHIMID=313232
#
# Active Shim Gradients
#
Z           		3122            
Z2          		-635            
Z3          		-3716           
Z4          		-1505           
Z5          		3404            
Z6          		1585            
X           		2924            
XZ          		-4636           
XZ2         		-4987           
XZ3         		4267            
Y           		1079            
YZ          		-4796           
YZ2         		-6832           
YZ3         		85              
XY          		1427            
XYZ         		398             
(X2-Y2)     		5282            
(X2-Y2)Z    		4264            
X3          		3592            
Y3          		4560            
#
# Lock Parameter
#
FIELD		4712.754
LOCKPHASE		268.030 
LOCKPOWER		-30.000 
LOCKGAIN		127.025 
LOCKDC		-66.700 
LOCKSHIFT		7.240   
LOOPGAIN		-9.400  
LOOPTIME		0.464   
LOOPFILTER		50.000  
#
IEEE64_VERSION_CODE 1
#
# Shim currents 
#
SHIM_SETTING [1 ]  1514.30167187   
SHIM_SETTING [2 ]  -314.28979119   
SHIM_SETTING [3 ]  -1954.66899022  
SHIM_SETTING [4 ]  -791.51875276   
SHIM_SETTING [5 ]  1790.59631692   
SHIM_SETTING [6 ]  1538.19500000   
SHIM_SETTING [7 ]  -2438.46200000  
SHIM_SETTING [8 ]  -2623.36100000  
SHIM_SETTING [9 ]  2778.44200000   
SHIM_SETTING [10]  750.46400000    
SHIM_SETTING [11]  567.35800000    
SHIM_SETTING [12]  -2522.87900000  
SHIM_SETTING [13]  -3593.66700000  
SHIM_SETTING [14]  44.58400000     
SHIM_SETTING [15]  833.47300000    
SHIM_SETTING [16]  2242.65100000   
SHIM_SETTING [17]  2244.61400000   
SHIM_SETTING [18]  209.23600000    
SHIM_SETTING [19]  1889.60700000   
SHIM_SETTING [20]  2398.60500000   
