# Supplementary material for: Gigobolins A–C, New Ophiobolins with Anticancer Activity from the Phytopathogenic Fungus Drechslera gigantea
Source: J Nat Prod. 2026 Feb 27;89(3):864–72. doi: 10.1021/acs.jnatprod.5c01414 (PMC13036769; doi:10.1021/acs.jnatprod.5c01414)
Supplement: Supplementary file 5 [file np5c01414_si_005.zip › Maydispenoid A_NMR_RAW_DATA/1H_Maydispenoid A/pdata/1/assocs]

##TITLE= Parameter file, TopSpin 3.6.5
##JCAMPDX= 5.0
##DATATYPE= Parameter Values
##NPOINTS= 5	$$ modification sequence number
##ORIGIN= Bruker BioSpin GmbH
##OWNER= nmrsu
$$ 2025-04-25 11:53:02.300 +0200  lety@DESKTOP-R9OGEOQ
$$ C:/Bruker/Topspin3.6.5/data/MG-EV-OPHIO-11-P3/1/pdata/1/assocs
$$ process C:\Bruker\TopSpin3.6.5\prog\mod\dataserver.exe
##$MULTDISP= <C:/Bruker/Topspin3.6.5/data/MG-EV-OPHIO-16-13/1/pdata/1|C:/Bruker/Topspin3.6.5/data/MG-EV-OPHIO-16-18/1/pdata/1|C:/Bruker/Topspin3.6.5/data/MG-EV-OPHIO-16-19/1/pdata/1|C:/Bruker/Topspin3.6.5/data/MG-EV-OPHIO-16-21/1/pdata/1|C:/Bruker/Topspin3.6.5/data/MG-EV-OPHIO-16-11/1/pdata/1|C:/Bruker/Topspin3.6.5/data/MG-EV-OPHIO-16-3/1/pdata/1|C:/Bruker/Topspin3.6.5/data/MG-EV-OPHIO-16-16/1/pdata/1>
##END=
