# Supplementary material for: Gigobolins A–C, New Ophiobolins with Anticancer Activity from the Phytopathogenic Fungus Drechslera gigantea
Source: J Nat Prod. 2026 Feb 27;89(3):864–72. doi: 10.1021/acs.jnatprod.5c01414 (PMC13036769; doi:10.1021/acs.jnatprod.5c01414)
Supplement: Supplementary file 5 [file np5c01414_si_005.zip › Maydispenoid A_NMR_RAW_DATA/1H_Maydispenoid A/pdata/1/auditp.txt]

##TITLE= Audit trail, TopSpin 3.6.0
##JCAMPDX= 5.01
##ORIGIN= Bruker BioSpin GmbH
##OWNER= nmrsu
$$ /opt/data/current/MG-EV-OPHIO-11-P3/1/pdata/1/auditp.txt
##AUDIT TRAIL=  $$ (NUMBER, WHEN, WHO, WHERE, PROCESS, VERSION, WHAT)
(   1,<2024-12-03 13:13:18.579 +0100>,<nmrsu>,<av600>,<go4>,<TopSpin 3.6.0>,
      <created by zg
	started at 2024-12-03 13:11:39.541 +0100,
	POWCHK enabled, PULCHK disabled,
       terminated by command 'halt'
       configuration hash MD5:
       81 0D 52 B8 B0 69 28 48 CA E2 7F B7 33 62 C5 21
       data hash MD5: 16K
       9A 06 CE 82 EE 99 9A EC 68 A3 54 06 0D 84 72 1E>)
(   2,<2025-01-17 15:09:02.264 +0100>,<nmrsu>,<av600>,<proc1d>,<TopSpin 3.6.0>,
      <Start of raw data processing
       efp LB = 0.8 FT_mod = 6 PKNL = 1 PHC0 = -27.94127 PHC1 = -40.48357 SI = 64K 
       data hash MD5: 64K
       7E 60 97 4B 1E D8 78 18 A4 D9 AE A4 A4 95 A6 2B>)
##END=

$$ hash MD5
$$ 11 61 8E D8 97 85 8F C8 B8 64 2C D7 8F D7 74 D6
