# Supplementary material for: Gigobolins A–C, New Ophiobolins with Anticancer Activity from the Phytopathogenic Fungus Drechslera gigantea
Source: J Nat Prod. 2026 Feb 27;89(3):864–72. doi: 10.1021/acs.jnatprod.5c01414 (PMC13036769; doi:10.1021/acs.jnatprod.5c01414)
Supplement: Supplementary file 5 [file np5c01414_si_005.zip › Maydispenoid A_NMR_RAW_DATA/1H_Maydispenoid A/pdata/1/clevels]

##TITLE= Parameter file, TopSpin 3.5 pl 7
##JCAMPDX= 5.0
##DATATYPE= Parameter Values
##NPOINTS= 1	$$ modification sequence number
##ORIGIN= Bruker BioSpin GmbH
##OWNER= nmrsu
$$ 2025-02-27 17:01:21.310 +0100  nmrsu@CZC5331WJG
$$ /opt/topspin-users/data/nmrsu/nmr/MG-EV-OPHIO-11-P3/1/pdata/1/clevels
$$ process /opt/topspin3.5pl7/prog/mod/edparproc
##$LEVELS= (0..255)
29987.5 -29987.5 35621.14 -35621.14 42313.16 -42313.16 50262.38 -50262.38
59705 -59705 70921.56 -70921.56 84245.35 -84245.35 100072.22 -100072.22
118872.43 -118872.43 141204.57 -141204.57 167732.18 -167732.18 199243.42
-199243.42 236674.58 -236674.58 281137.79 -281137.79 333954.15 -333954.15
396692.92 -396692.92 471218.21 -471218.21 559744.3 -559744.3 664901.48
-664901.48 789814.15 -789814.15 0 0 0 0 0 0 0 0 0 0 0 0 0 0 0 0 0 0 0 0
0 0 0 0 0 0 0 0 0 0 0 0 0 0 0 0 0 0 0 0 0 0 0 0 0 0 0 0 0 0 0 0 0 0 0 0
0 0 0 0 0 0 0 0 0 0 0 0 0 0 0 0 0 0 0 0 0 0 0 0 0 0 0 0 0 0 0 0 0 0 0 0
0 0 0 0 0 0 0 0 0 0 0 0 0 0 0 0 0 0 0 0 0 0 0 0 0 0 0 0 0 0 0 0 0 0 0 0
0 0 0 0 0 0 0 0 0 0 0 0 0 0 0 0 0 0 0 0 0 0 0 0 0 0 0 0 0 0 0 0 0 0 0 0
0 0 0 0 0 0 0 0 0 0 0 0 0 0 0 0 0 0 0 0 0 0 0 0 0 0 0 0 0 0 0 0 0 0 0 0
0 0 0 0 0 0 0 0 0 0 0 0 0 0 0 0
##$LEVSIGN= 3
##$MAXLEV= 20
##$METHOD= 0
##$NEGBASE= -29987.5
##$NEGINCR= 1.8
##$POSBASE= 29987.5
##$POSINCR= 1.8
##END=
