# Supplementary material for: Gigobolins A–C, New Ophiobolins with Anticancer Activity from the Phytopathogenic Fungus Drechslera gigantea
Source: J Nat Prod. 2026 Feb 27;89(3):864–72. doi: 10.1021/acs.jnatprod.5c01414 (PMC13036769; doi:10.1021/acs.jnatprod.5c01414)
Supplement: Supplementary file 5 [file np5c01414_si_005.zip › Maydispenoid A_NMR_RAW_DATA/98888/pdata/1/clevels]

##TITLE= Parameter file, TopSpin 3.6.0
##JCAMPDX= 5.0
##DATATYPE= Parameter Values
##NPOINTS= 1	$$ modification sequence number
##ORIGIN= Bruker BioSpin GmbH
##OWNER= nmrsu
$$ 2025-02-26 05:50:03.243 +0100  nmrsu@av600
$$ /opt/data/current/MG-EV-OPHIO-11-P3/98888/pdata/1/clevels
$$ process /opt/topspin3.6.0/prog/au/bin/saveprofpars
##$LEVELS= (0..255)
-1330029 -1108357.5 -923631.2 -769692.7 -641410.6 -534508.8 -445424 -371186.7
-309322.2 -257768.5 -214807.1 -179005.9 -149171.6 -124309.7 -103591.4 -86326.2
-71938.5 -59948.7 -49957.3 -41631.1 -34692.5 -28910.5 -24092 -20076.7 -16730.6
-13942.2 -11618.5 -9682.1 -8068.4 -6723.6 -5603 -4669.2 4669.2 5603 6723.6
8068.4 9682.1 11618.5 13942.2 16730.6 20076.7 24092 28910.5 34692.5 41631.1
49957.3 59948.7 71938.5 86326.2 103591.4 124309.7 149171.6 179005.9 214807.1
257768.5 309322.2 371186.7 445424 534508.8 641410.6 769692.7 923631.2 1108357.5
1330029 0 0 0 0 0 0 0 0 0 0 0 0 0 0 0 0 0 0 0 0 0 0 0 0 0 0 0 0 0 0 0 0
0 0 0 0 0 0 0 0 0 0 0 0 0 0 0 0 0 0 0 0 0 0 0 0 0 0 0 0 0 0 0 0 0 0 0 0
0 0 0 0 0 0 0 0 0 0 0 0 0 0 0 0 0 0 0 0 0 0 0 0 0 0 0 0 0 0 0 0 0 0 0 0
0 0 0 0 0 0 0 0 0 0 0 0 0 0 0 0 0 0 0 0 0 0 0 0 0 0 0 0 0 0 0 0 0 0 0 0
0 0 0 0 0 0 0 0 0 0 0 0 0 0 0 0 0 0 0 0 0 0 0 0 0 0 0 0 0 0 0 0 0 0 0 0
0 0 0 0 0 0 0 0 0 0 0 0 0 0 0 0
##$LEVSIGN= 3
##$MAXLEV= 40
##$METHOD= 0
##$NEGBASE= -4669.2
##$NEGINCR= 1.2
##$POSBASE= 4669.2
##$POSINCR= 1.2
##END=
