# Supplementary material for: Gigobolins A–C, New Ophiobolins with Anticancer Activity from the Phytopathogenic Fungus Drechslera gigantea
Source: J Nat Prod. 2026 Feb 27;89(3):864–72. doi: 10.1021/acs.jnatprod.5c01414 (PMC13036769; doi:10.1021/acs.jnatprod.5c01414)
Supplement: Supplementary file 5 [file np5c01414_si_005.zip › Maydispenoid A_NMR_RAW_DATA/COSY_Maydispenoid A/pdata/1/auditp.txt]

##TITLE= Audit trail, TopSpin 3.6.0
##JCAMPDX= 5.01
##ORIGIN= Bruker BioSpin GmbH
##OWNER= nmrsu
$$ /opt/data/current/MG-EV-OPHIO-11-P3/3/pdata/1/auditp.txt
##AUDIT TRAIL=  $$ (NUMBER, WHEN, WHO, WHERE, PROCESS, VERSION, WHAT)
(   1,<2025-02-24 11:04:07.915 +0100>,<nmrsu>,<av600>,<go4>,<TopSpin 3.6.0>,
      <acquisition in progress>)
(   2,<2025-02-24 12:35:26.520 +0100>,<nmrsu>,<av600>,<proc2d>,<TopSpin 3.6.0>,
      <Start of raw data processing
       xfb F2: SI = 2K WDW = 4 SSB = 64 FT_mod = 6 PKNL = 1 F1: SI = 2K WDW = 4 SSB = 64 FT_mod = 6 FCOR = 0.5 PH_mod = 2
       data hash MD5: 2K * 2K
       8B B7 F6 F9 B6 19 7E 17 37 92 A9 B2 D6 E2 8B 65>)
##END=

$$ hash MD5
$$ A0 4A 40 9F DD 78 14 5A EF C8 F7 85 F4 5E 60 21
