# Supplementary material for: Gigobolins A–C, New Ophiobolins with Anticancer Activity from the Phytopathogenic Fungus Drechslera gigantea
Source: J Nat Prod. 2026 Feb 27;89(3):864–72. doi: 10.1021/acs.jnatprod.5c01414 (PMC13036769; doi:10.1021/acs.jnatprod.5c01414)
Supplement: Supplementary file 5 [file np5c01414_si_005.zip › Maydispenoid A_NMR_RAW_DATA/COSY_Maydispenoid A/pdata/1/clevels]

##TITLE= Parameter file, TopSpin 3.6.0
##JCAMPDX= 5.0
##DATATYPE= Parameter Values
##NPOINTS= 1	$$ modification sequence number
##ORIGIN= Bruker BioSpin GmbH
##OWNER= nmrsu
$$ 2025-02-24 10:59:08.077 +0100  nmrsu@av600
$$ /opt/data/current/MG-EV-OPHIO-11-P3/3/pdata/1/clevels
$$ process /opt/topspin3.6.0/prog/mod/edparproc
##$LEVELS= (0..255)
3824.2 4589 5506.8 6608.2 7929.9 9515.8 11419 13702.8 16443.4 19732 23678.4
28414.1 34097 40916.3 49099.6 58919.5 70703.4 84844.1 101813 122175.5 146610.6
175932.8 211119.3 253343.2 304011.8 364814.2 437777.1 525332.5 630399 756478.7
907774.5 1089329.4 0 0 0 0 0 0 0 0 0 0 0 0 0 0 0 0 0 0 0 0 0 0 0 0 0 0
0 0 0 0 0 0 0 0 0 0 0 0 0 0 0 0 0 0 0 0 0 0 0 0 0 0 0 0 0 0 0 0 0 0 0 0
0 0 0 0 0 0 0 0 0 0 0 0 0 0 0 0 0 0 0 0 0 0 0 0 0 0 0 0 0 0 0 0 0 0 0 0
0 0 0 0 0 0 0 0 0 0 0 0 0 0 0 0 0 0 0 0 0 0 0 0 0 0 0 0 0 0 0 0 0 0 0 0
0 0 0 0 0 0 0 0 0 0 0 0 0 0 0 0 0 0 0 0 0 0 0 0 0 0 0 0 0 0 0 0 0 0 0 0
0 0 0 0 0 0 0 0 0 0 0 0 0 0 0 0 0 0 0 0 0 0 0 0 0 0 0 0 0 0 0 0 0 0 0 0
0 0 0 0 0 0 0 0 0 0 0 0 0 0 0 0 0 0
##$LEVSIGN= 1
##$MAXLEV= 40
##$METHOD= 0
##$NEGBASE= -3824.2
##$NEGINCR= 1.2
##$POSBASE= 3824.2
##$POSINCR= 1.2
##END=
