# Supplementary material for: Gigobolins A–C, New Ophiobolins with Anticancer Activity from the Phytopathogenic Fungus Drechslera gigantea
Source: J Nat Prod. 2026 Feb 27;89(3):864–72. doi: 10.1021/acs.jnatprod.5c01414 (PMC13036769; doi:10.1021/acs.jnatprod.5c01414)
Supplement: Supplementary file 5 [file np5c01414_si_005.zip › Maydispenoid A_NMR_RAW_DATA/ed_HSQC_Maydispenoid A/audita.txt]

##TITLE= Audit trail, TopSpin 3.6.0
##JCAMPDX= 5.01
##ORIGIN= Bruker BioSpin GmbH
##OWNER= nmrsu
$$ /opt/data/current/MG-EV-OPHIO-11-P3/4/audita.txt
##AUDIT TRAIL=  $$ (NUMBER, WHEN, WHO, WHERE, PROCESS, VERSION, WHAT)
(   1,<2025-02-24 14:11:21.570 +0100>,<nmrsu>,<av600>,<go4>,<TopSpin 3.6.0>,
      <created by zg
	started at 2025-02-24 12:36:50.942 +0100,
	POWCHK enabled, PULCHK disabled,
       configuration hash MD5:
       29 35 EF 9C B7 CF 1B FD D2 08 24 83 B5 CF C8 22
       data hash MD5: 2K * 49
       23 71 D2 D5 8C 2E AB 91 2F 42 6A 3C 01 02 61 C4>)
##END=

$$ hash MD5
$$ 03 2A 34 22 F1 1E EB 50 46 B1 CC 61 6F 47 A6 F2
