# Supplementary material for: Gigobolins A–C, New Ophiobolins with Anticancer Activity from the Phytopathogenic Fungus Drechslera gigantea
Source: J Nat Prod. 2026 Feb 27;89(3):864–72. doi: 10.1021/acs.jnatprod.5c01414 (PMC13036769; doi:10.1021/acs.jnatprod.5c01414)
Supplement: Supplementary file 5 [file np5c01414_si_005.zip › Maydispenoid A_NMR_RAW_DATA/HMBC_Maydispenoid A/pdata/1/curdat2]

##TITLE= Parameter file, TopSpin 3.6.5
##JCAMPDX= 5.0
##DATATYPE= Parameter Values
##NPOINTS= 1	$$ modification sequence number
##ORIGIN= Bruker BioSpin GmbH
##OWNER= lety
$$ 2025-02-26 23:33:37.727 +0100  lety@DESKTOP-R9OGEOQ
$$ C:/Bruker/Topspin3.6.5/data/MG-EV-OPHIO-11-P3/6/pdata/1/curdat2
$$ process C:\Bruker\TopSpin3.6.5\prog\mod\dataserver.exe
##$DATPATH2= <C:/Bruker/Topspin3.6.5/data>
##$DU2= <>
##$EXPNO2= 1
##$NAME2= <MG-EV-OPHIO-11-P3>
##$PROCNO2= 1
##$TYPE= <>
##$USER2= <>
##END=
