# Supplementary material for: Gigobolins A–C, New Ophiobolins with Anticancer Activity from the Phytopathogenic Fungus Drechslera gigantea
Source: J Nat Prod. 2026 Feb 27;89(3):864–72. doi: 10.1021/acs.jnatprod.5c01414 (PMC13036769; doi:10.1021/acs.jnatprod.5c01414)
Supplement: Supplementary file 5 [file np5c01414_si_005.zip › Maydispenoid A_NMR_RAW_DATA/HMBC_Maydispenoid A/shimvalues]

# Tue Feb 25 13:31:11 2025
#$$PROBEIDENTIFIER=Z44896_0016
#$$PROBENAME=CP TCI 600S3 H-C/N-D-05 Z
#$$SHIMID=292722
#
# Active Shim Gradients
#
Z           		24276           
Z2          		-3134           
Z3          		4192            
Z4          		-1626           
Z5          		-641            
Z6          		6894            
Z7          		-775            
Z8          		-19649          
X           		3627            
XZ          		1421            
XZ2         		7087            
XZ3         		-3439           
XZ4         		189             
XZ5         		-8410           
Y           		1909            
YZ          		5714            
YZ2         		4238            
YZ3         		-359            
YZ4         		-252            
YZ5         		2238            
XY          		8725            
XYZ         		12372           
XYZ2        		-4948           
XYZ3        		-214            
XYZ4        		3258            
XYZ5        		0               
(X2-Y2)     		239             
(X2-Y2)Z    		2019            
(X2-Y2)Z2   		-885            
(X2-Y2)Z3   		-1031           
(X2-Y2)Z4   		1531            
(X2-Y2)Z5   		0               
X3          		-4671           
X3Z         		-8306           
Y3          		-5114           
Y3Z         		2659            
#
# Lock Parameter
#
FIELD		1522.187
LOCKPHASE		350.139 
LOCKPOWER		-30.000 
LOCKGAIN		112.036 
LOCKDC		-75.000 
LOCKSHIFT		7.240   
LOOPGAIN		-12.000 
LOOPTIME		0.400   
LOOPFILTER		100.000 
#
IEEE64_VERSION_CODE 1
#
# Shim currents 
#
SHIM_SETTING [1 ]  12209.29700836  
SHIM_SETTING [2 ]  4489.12331787   
SHIM_SETTING [3 ]  5496.34341977   
SHIM_SETTING [4 ]  -25169.81079096 
SHIM_SETTING [5 ]  11556.93378515  
SHIM_SETTING [6 ]  8415.76746654   
SHIM_SETTING [7 ]  -14231.91805283 
SHIM_SETTING [8 ]  -14631.32825022 
SHIM_SETTING [9 ]  -508.29002194   
SHIM_SETTING [10]  -101.88692731   
SHIM_SETTING [11]  0.00000000      
SHIM_SETTING [12]  -7773.26100000  
SHIM_SETTING [13]  -2455.54400000  
SHIM_SETTING [14]  1763.11200000   
SHIM_SETTING [15]  5869.95261927   
SHIM_SETTING [16]  15085.14661927  
SHIM_SETTING [17]  1102.76100000   
SHIM_SETTING [18]  -3380.23900000  
SHIM_SETTING [19]  -10880.67689382 
SHIM_SETTING [20]  10297.11410618  
SHIM_SETTING [21]  1236.75900000   
SHIM_SETTING [22]  -1276.91400000  
SHIM_SETTING [23]  1431.36300000   
SHIM_SETTING [24]  -2718.60100000  
SHIM_SETTING [25]  845.61100000    
SHIM_SETTING [26]  2005.86900000   
SHIM_SETTING [27]  -6293.75600000  
SHIM_SETTING [28]  11975.05476147  
SHIM_SETTING [29]  9597.22800000   
SHIM_SETTING [30]  4495.31100000   
SHIM_SETTING [31]  3019.96643443   
SHIM_SETTING [32]  -357.83723853   
SHIM_SETTING [33]  14422.65500000  
SHIM_SETTING [34]  -10004.91800000 
SHIM_SETTING [35]  17946.72600000  
SHIM_SETTING [36]  234.09400000    
SHIM_SETTING [37]  -3575.57890264  
SHIM_SETTING [38]  2417.80209088   
SHIM_SETTING [39]  -4172.19343443  
SHIM_SETTING [40]  0.00000000      
