# Supplementary material for: Gigobolins A–C, New Ophiobolins with Anticancer Activity from the Phytopathogenic Fungus Drechslera gigantea
Source: J Nat Prod. 2026 Feb 27;89(3):864–72. doi: 10.1021/acs.jnatprod.5c01414 (PMC13036769; doi:10.1021/acs.jnatprod.5c01414)
Supplement: Supplementary file 5 [file np5c01414_si_005.zip › Maydispenoid A_NMR_RAW_DATA/NOESY_Maydispenoid A/pdata/1/auditp.txt]

##TITLE= Audit trail, TopSpin 3.6.0
##JCAMPDX= 5.01
##ORIGIN= Bruker BioSpin GmbH
##OWNER= nmrsu
$$ /opt/data/current/MG-EV-OPHIO-11-P3/7/pdata/1/auditp.txt
##AUDIT TRAIL=  $$ (NUMBER, WHEN, WHO, WHERE, PROCESS, VERSION, WHAT)
(   1,<2025-02-26 09:05:16.948 +0100>,<nmrsu>,<av600>,<go4>,<TopSpin 3.6.0>,
      <created by zg
	started at 2025-02-26 05:50:03.361 +0100,
	POWCHK enabled, PULCHK disabled,
       configuration hash MD5:
       29 35 EF 9C B7 CF 1B FD D2 08 24 83 B5 CF C8 22
       data hash MD5: 2K * 256
       55 19 F5 AC D6 1B 95 34 DE B8 70 09 F3 23 FB F7>)
(   2,<2025-02-26 09:05:16.977 +0100>,<nmrsu>,<av600>,<audit>,<TopSpin 3.6.0>,
      <user comment:
       ICON-NMR User ID: nmrsu
       data hash MD5: 2K * 256
       55 19 F5 AC D6 1B 95 34 DE B8 70 09 F3 23 FB F7>)
(   3,<2025-02-26 09:05:19.310 +0100>,<nmrsu>,<av600>,<proc2d>,<TopSpin 3.6.0>,
      <Start of raw data processing
       xfb same F2: SI = 2K WDW = 2 GB = 0.1 LB = -18 FT_mod = 6 PKNL = 1 PHC0 = 90.42433 PHC1 = -40.3884 F1: SI = 2K ME_mod = 2 NCOEF = 128 WDW = 2 GB = 0.1 LB = -18 FT_mod = 4 FCOR = 1 PHC0 = -87.26011 PHC1 = -177.65
       data hash MD5: 2K * 2K
       83 E4 1C EC 2D 47 08 5F 6D E9 93 67 CF FF 69 F5>)
(   4,<2025-02-26 09:05:19.890 +0100>,<nmrsu>,<av600>,<proc2d>,<TopSpin 3.6.0>,
      <abs2 F2: ABSG = 5 ABSF1 = 12.02014 ABSF2 = -2.006
       data hash MD5: 2K * 2K
       21 60 9A 60 5B 97 E4 4A EA B1 78 13 67 05 3E 67>)
(   5,<2025-02-26 09:05:20.276 +0100>,<nmrsu>,<av600>,<proc2d>,<TopSpin 3.6.0>,
      <abs1 F1: ABSG = 5 ABSF1 = 12.01849 ABSF2 = -2.007652
       data hash MD5: 2K * 2K
       EC 32 FD C6 A2 35 E8 29 7A 46 CA 52 26 5D 9D 03>)
##END=

$$ hash MD5
$$ EA 75 2E 2D B9 81 53 8A 4E F6 A9 C4 96 9A 49 3D
