# Supplementary material for: Gigobolins A–C, New Ophiobolins with Anticancer Activity from the Phytopathogenic Fungus Drechslera gigantea
Source: J Nat Prod. 2026 Feb 27;89(3):864–72. doi: 10.1021/acs.jnatprod.5c01414 (PMC13036769; doi:10.1021/acs.jnatprod.5c01414)
Supplement: Supplementary file 5 [file np5c01414_si_005.zip › Maydispenoid A_NMR_RAW_DATA/NOESY_Maydispenoid A/pdata/1/clevels]

##TITLE= Parameter file, TopSpin 3.6.5
##JCAMPDX= 5.0
##DATATYPE= Parameter Values
##NPOINTS= 10	$$ modification sequence number
##ORIGIN= Bruker BioSpin GmbH
##OWNER= nmrsu
$$ 2025-02-27 22:33:23.525 +0100  lety@DESKTOP-R9OGEOQ
$$ C:/Bruker/Topspin3.6.5/data/MG-EV-OPHIO-11-P3/7/pdata/1/clevels
$$ process C:\Bruker\TopSpin3.6.5\prog\mod\dataserver.exe
##$LEVELS= (0..255)
-562439.4 -468699.5 -390582.9 -325485.8 -271238.2 -226031.8 -188359.8 -156966.5
-130805.4 -109004.5 -90837.1 -75697.6 -63081.3 -52567.8 -43806.5 -36505.4
-30421.2 -25351 -21125.8 -17604.8 -14670.7 -12225.6 -10188 -8490 -7075
-5895.8 -4913.2 -4094.3 -3411.9 -2843.3 -2369.4 -1974.5 1974.5 2369.4 2843.3
3411.9 4094.3 4913.2 5895.8 7075 8490 10188 12225.6 14670.7 17604.8 21125.8
25351 30421.2 36505.4 43806.5 52567.8 63081.3 75697.6 90837.1 109004.5
130805.4 156966.5 188359.8 226031.8 271238.2 325485.8 390582.9 468699.5
562439.4 0 0 0 0 0 0 0 0 0 0 0 0 0 0 0 0 0 0 0 0 0 0 0 0 0 0 0 0 0 0 0
0 0 0 0 0 0 0 0 0 0 0 0 0 0 0 0 0 0 0 0 0 0 0 0 0 0 0 0 0 0 0 0 0 0 0 0
0 0 0 0 0 0 0 0 0 0 0 0 0 0 0 0 0 0 0 0 0 0 0 0 0 0 0 0 0 0 0 0 0 0 0 0
0 0 0 0 0 0 0 0 0 0 0 0 0 0 0 0 0 0 0 0 0 0 0 0 0 0 0 0 0 0 0 0 0 0 0 0
0 0 0 0 0 0 0 0 0 0 0 0 0 0 0 0 0 0 0 0 0 0 0 0 0 0 0 0 0 0 0 0 0 0 0 0
0 0 0 0 0 0 0 0 0 0 0 0 0 0 0 0 0
##$LEVSIGN= 3
##$MAXLEV= 40
##$METHOD= 0
##$NEGBASE= -1974.5
##$NEGINCR= 1.2
##$POSBASE= 1974.5
##$POSINCR= 1.2
##END=
