# Supplementary material for: Gigobolins A–C, New Ophiobolins with Anticancer Activity from the Phytopathogenic Fungus Drechslera gigantea
Source: J Nat Prod. 2026 Feb 27;89(3):864–72. doi: 10.1021/acs.jnatprod.5c01414 (PMC13036769; doi:10.1021/acs.jnatprod.5c01414)
Supplement: Supplementary file 5 [file np5c01414_si_005.zip › Maydispenoid A_NMR_RAW_DATA/NOESY_Maydispenoid A/pdata/98/auditp.txt]

##TITLE= Audit trail, TopSpin 3.6.0
##JCAMPDX= 5.01
##ORIGIN= Bruker BioSpin GmbH
##OWNER= nmrsu
$$ /opt/data/current/MG-EV-OPHIO-11-P3/7/pdata/98/auditp.txt
##AUDIT TRAIL=  $$ (NUMBER, WHEN, WHO, WHERE, PROCESS, VERSION, WHAT)
(   1,<2025-02-26 09:05:20.315 +0100>,<nmrsu>,<av600>,<mvrow>,<TopSpin 3.6.0>,
      <rhpp from
       1 7 "MG-EV-OPHIO-11-P3" "/opt/data/current"
       data hash MD5: 2K
       9E DB DE 1F 5A 14 68 9E 0B 68 CF 6E 65 C6 18 6B>)
##END=

$$ hash MD5
$$ 82 34 87 37 56 16 9C 48 4F 48 4F CE 83 A4 71 01
