# Supplementary material for: Gigobolins A–C, New Ophiobolins with Anticancer Activity from the Phytopathogenic Fungus Drechslera gigantea
Source: J Nat Prod. 2026 Feb 27;89(3):864–72. doi: 10.1021/acs.jnatprod.5c01414 (PMC13036769; doi:10.1021/acs.jnatprod.5c01414)
Supplement: Supplementary file 5 [file np5c01414_si_005.zip › Maydispenoid A_NMR_RAW_DATA/NOESY_Maydispenoid A/pdata/98/parm.txt]

Current Data Parameters
NAME     MG-EV-OPHIO-11-P3              
EXPNO                 7              
PROCNO               98              

F2 - Acquisition Parameters
Date_          20250226              
Time               5.51 h            
INSTRUM           spect              
PROBHD   Z44896_0016 (C              
PULPROG       noesygpph              
TD                 2048              
SOLVENT           CDCl3              
NS                   28              
DS                    4              
SWH            8417.509 Hz           
FIDRES         8.220223 Hz           
AQ            0.1216512 sec          
RG                   32              
DW               59.400 usec         
DE                10.00 usec         
TE                300.0 K            
D0           0.00004960 sec          
D1           1.00000000 sec          
D8           0.50000000 sec          
D16          0.00020000 sec          
IN0          0.00011880 sec          
TDav                  1              
SFO1        600.1330006 MHz          
NUC1                 1H              
P1                 7.70 usec         
P2                15.40 usec         
PLW1         8.19999981 W            
GPNAM[1]     SMSQ10.100              
GPZ1              40.00 %            
P16             1000.00 usec         

F1 - Acquisition parameters
TD                  256              
SFO1            600.133 MHz          
FIDRES        65.761787 Hz           
SW               14.026 ppm          
FnMODE      States-TPPI              

F2 - Processing parameters
SI                 2048              
SF          600.1299958 MHz          
WDW                  GM              
SSB      0              
LB               -18.00 Hz           
GB                  0.1              
PC                 1.00              
