# Supplementary material for: Gigobolins A–C, New Ophiobolins with Anticancer Activity from the Phytopathogenic Fungus Drechslera gigantea
Source: J Nat Prod. 2026 Feb 27;89(3):864–72. doi: 10.1021/acs.jnatprod.5c01414 (PMC13036769; doi:10.1021/acs.jnatprod.5c01414)
Supplement: Supplementary file 5 [file np5c01414_si_005.zip › Maydispenoid A_NMR_RAW_DATA/NOESY_Maydispenoid A/pdata/98/used_from]

##TITLE= Parameter file, TopSpin 3.6.0
##JCAMPDX= 5.0
##DATATYPE= Parameter Values
##NPOINTS= 1	$$ modification sequence number
##ORIGIN= Bruker BioSpin GmbH
##OWNER= nmrsu
$$ 2025-02-26 09:05:20.315 +0100  nmrsu@av600
$$ /opt/data/current/MG-EV-OPHIO-11-P3/7/pdata/98/used_from
$$ process /opt/topspin3.6.0/prog/mod/mvrow
##$CUREXP= <row>
##$DATPATH= </opt/data/current>
##$DETAILS= <positive projection of all 2048 rows>
##$EXPNO= 7
##$NAME= <MG-EV-OPHIO-11-P3>
##$PROCNO= 1
##$PROCNO2= 1
##END=
